# Supplementary material for: Community mobilisation to prevent violence against women and girls in eastern India through participatory learning and action with women’s groups facilitated by accredited social health activists: a before-and-after pilot study
Source: BMC Int Health Hum Rights. 2020 Mar 25;20:6. doi: 10.1186/s12914-020-00224-0 (PMC7093987; doi:10.1186/s12914-020-00224-0)
Supplement: Supplementary file 2 — Additional file 2. Study dataset. [file 12914_2020_224_MOESM2_ESM.csv]

consent	attend_wg	occupation	family_type	marriage	village_hamlet	tribe_caste	which_tribe	age	marital_status	age_marriage	child_nos	land	card	literacy	income_source	bank_account	handle_money	goes_out	negl_children	argues	refuses_sex	poor_cooking	unfaithful	disrespect	verbal_abuse_hv	jealous_hv	not_meet_friends_hv	no_family_hv	where_you_are_hv	humiliate_hv	threaten_hv	insult_hv	throw_out_hv	sent_away_hv	not_consulted_hv	sought_help_hev	sought_help_whom_hev	push_shake_throw_hv	pull_hair_hv	slap_hv	punch_hv	kick_drag_beat_hv	burn_choke_hv	knife_gun_hv	hpv_frequent	hpv_aftm_frequent	effect_cuts	effect_burns	effect_eye_injuries
1	10	4	2	1	2	1	1	40	1	20	6	1	3	2	0	0	1	1	1	2	2	2	1	2	2	0	1	0	2	0	2	0	2	0	2	0	---
1	12	3	2	1	1	3		39	1	18	4	1	2	4	0	1	1	2	2	2	2	2	2	2	2	3	2	3	2	2	2	2	2	2	2	1	1
1	4	3	1	1	1	3		46	1	18	3	1	2	2	1	1	1	1	2	1	1	2	1	1	2	0	1	0	0	0	2	0	0	0	3	1	1	3	3	2	0	0	0	0	2	3	0	0	0
1	2	3	1	1	2	3		50	3	32	2	0	3	2	0	1	1	2	2	2	2	2	2	2													---
1	4	3	1	1	1	3		46	1	19	6	0	2	2	0	1	1	2	2	2	2	2	2	2	0	0	0	0	0	0	0	0	0	0	0		---	0	0	0	0	0	0	0
1	2	4	1	1	1	3		32	1	18	5	0	2	2	0	0	0	2	2	2	2	2	2	2	2	2	0	2	2	1	2	1	1	1	2	1	1	1	1	2	2	2	0	0	3	1	1	0	0
1	2	3	1	3	1	3		54	1	18	1	0	3	2	1	1	1	2	2	2	2	2	2	2	0	0	1	0	0	0	0	0	0	0	0	0	---	0	0	0	0	0	0	0
1	11	4	1	1	1	3		29	1	20	2	0	2	4	0	1	1	2	2	2	2	2	2	2	0	0	1	0	2	0	0	0	0	0	2	0	---
1	0	4	1	2	1	1	1	64	3	20	0	1	2	2	0	1	0	2	2	2	2	2	2	2													---
1	4	6	2	2	1	1	1	40	1	16	6	1	3	2	0	1	0	2	2	2	2	2	2	2	2	0	2	2	0	0	0	3	0	0	2	1	1	0	0	0	0	0	0	0
1	10	4	1	2	1	1	1	36	1	20	2	0	2	4	1	1	1	2	2	2	2	2	2	2	0	0	2	0	0	0	0	0	0	0	0	0	---
1	4	3	1	1	1	3		46	1	24	3	1	2	2	0	1	1	1	1	1	2	1	1	1	0	0	1	0	2	0	0	0	0	0	1	0	---	0	0	3	0	0	0	0	2	3	0	0	0
1	0	2	2	2	1	1	1	34	1	22	4	1	2	2	0	1	0	2	2	2	2	2	2	2	2	0	1	1	2	2	2	2	2	1	0	1	1	2	0	2	0	2	2	2	2	1	1	1	0
1	12	2	2	1	1	2		40	1	20	4	1	3	2	0	0	1	2	2	2	2	2	2	2	2	2	2	2	2	2	2	2	2	2	2	1	1
1	0	1	2	2	2	1	1	48	1	19	5	1	3	4	1	1	1	2	2	2	2	2	2	2	2	0	2	2	0	0	0	0	0	0	2	0	---	0	0	0	0	0	0	0
1	2	3	1	3	1	3		45	1	18	1	1	3	2	0	1	1	2	2	2	2	2	2	2	2	0	0	0	2	0	0	0	0	0	0	1	3	0	0	0	0	0	0	0
1	1	3	1	1	1	2		26	3	15	4	0	3	4	88	1		2	1	2	2	2	2	2													---
1	3	3	2	1	1	1	4	38	3	16	4	1	2	4	0	1	1	2	2	2	2	2	2	2													---
1	10	2	2	2	1	3		38	1	20	3	1	99	2	0	0	1	2	2	2	2	2	2	2	2	3	2	2	3	2	2	2	2	3	2	1	1
1	12	2	2	2	1	1	1	38	1	20	4	1	2	2	0	1	1	2	2	2	2	2	2	2	2	2	2	2	1	2	2	2	2	1	2	1	1
1	2	3	1	1	1	1	1	33	1	18	3	0	3	3	1	1	1	2	2	2	2	2	2	2	2	0	0	0	0	0	0	0	0	0	0	0	---	0	0	2	0	0	0	0	1	5	0	0	0
1		3	2	2	1	1	1	43	1	27	5	1	3	2	1	1	0	2	2	2	2	2	2	2	2	0	2	2	0	0	0	0	0	0	0	0	---
1	0	3	1	3	1	1	1	28	1	18	4	0	99	1	0	1	1	2	2	2	2	2	2	2	2	0	0	0	0	0	0	0	2	0	1	1	3	2	2	2	2	2	0	0	3	2	1	0	0
1	4	2	2	1	1	1	1	39	1	15	5	1	99	2	1	1	0	2	2	2	2	2	2	2	0	0	0	0	0	0	0	0	0	0	0		---	0	0	0	0	0	0	0
1	10	3	1	2	2	1	1	41	1	18	4	1	2	2	0	0	0	2	2	2	2	2	2	2	2	3	3	3	3	3	3	3	2	2	3	0	---
1	5	3	1	2	1	1	4	32	1	18	3	1	2	2	1	1	1	1	1	1	1	1	1	1	1	1	1	0	0	0	0	1	2	0	2	0	---	2	2	2	0	0	0	0	2	1	0	0	0
1		4	2	2	2	1	1	23	1	22	1	1	99	1	0	1	1	2	2	2	2	2	1	2	2	0	1	0	2	0	0	0	0	0	2	0	---
1	12	2	1	1	1	3		26	1	19	1	1	99	1	0	1	1	2	2	2	2	2	2	2	2	3	2	3	3	2	2	3	2	3	2	1	2
1	2	3	2	2	1	1	1	43	1	16	5	1	3	2	0	1	1	2	2	2	2	2	2	2	0	0	0	0	0	0	0	0	0	0	0		---	0	0	0	0	0	0	0
1	12	3	1	1	1	3		60	3	18	3	0	2	2	0	1	1	2	2	2	2	2	2	2													---
1	10	4	1	2	1	3		50	3	20	2	0	1	2	0	1	1	2	2	2	2	2	2	2													---
1	0	4	1	2	1	1	1	40	1	20	3	1	99	4	0	1	1	2	2	2	2	2	2	2	2	0	2	0	0	0	0	0	0	0	2	1	3	0	0	0	0	0	0	0
1	5	4	2	2	1	3		31	1	15	4	0	3	1	0	1	1	2	2	2	2	2	2	2	1	1	0	1	1	1	2	1	2	0	1	0	---	0	1	1	2	2	0	0	3	2	1	0	0
1	0	4	1	2	1	1	1	20	1	17	1	1	2	4	0	1	0	2	1	1	2	2	2	2	2	0	1	0	2	0	0	0	2	2	1	1	1	2	0	2	0	0	2	0	3	1	1	0	0
1	0	3	2	3	1	2		30	2			1	3	4	0	0	1	2	2	2	99	2	2	2													---
1	11	3	2	2	2	1	1	55	3	22	6	1	3	2	1	1	1	2	2	2	2	2	2	2													---
1	3	4	1	2	1	1	1	29	1	13	4	1	3	4	88	1		2	2	2	2	2	2	1	1	1	2	2	1	2	2	1	1	2	1	1	3	3	1	2	3	3	2	2	3	1	1	1	1
1	2	2	1	1	1	1	1	21	2			1	3	2	0	0	0	2	2	2	2	2	2	2													---
1	2	5	1	1	1	3		19	2			1	3	5	1	1	0	1	2	2	2	2	2	2													---
1	2	4	2	2	1	3		32	1	17	4	1	3	3	0	1	1	2	2	2	2	2	2	2	0	0	0	0	0	0	0	0	0	0	0		---	0	0	0	0	0	0	0
1	1	4	1	1	1	3		30	2			1	3	5	0	1	0	2	2	2	2	2	2	2													---
1	2	4	1	1	1	3		37	1	27	2	0	2	3	0	0	0	2	2	2	2	2	2	2	2	0	0	0	0	0	0	0	0	0	0	0	---	0	0	0	0	0	0	0
1	2	3	1	1	2	2		64	3	25	2	0	3	2	1	1	1	2	1	2	2	2	2	1													---
1		4	1	2	1	1	1	26	1	16	4	1	2	2	0	1	1	2	2	2	2	1	2	2	0	0	2	2	2	0	2	0	0	0	2	0	---
1	10	2	2	2	1	1	1	39	1	18	5	1	3	2	1	1	0	2	2	2	2	2	1	2	2	2	2	2	2	2	2	2	2		2	1	1
1		4	1	1	1	1	1	46	1	25	4	1	3	2	0	0	0	2	1	2	2	2	2	2	2	0	0	0	2	2	0	0	0	0	0	0	---
1	2	4	2	1	1	1	1	45	1	18	5	1	3	2	0	0	0	2	2	2	2	2	2	2	2	0	2	2	0	0	0	0	3	0	2	1	1	0	0	0	0	0	0	0
1	0	2	2	3	1	3		55	2			1	3	2	0	1	1	2	2	2	2	2	2	2													---
1	0	2	2	3	1	1	1	27	1	17	2	1	3	2	88	1		2	2	2	2	2	2	2	0	0	0	0	0	0	0	0	0	0	0		---	0	0	0	0	0	0	0
1	12	4	1	3	1	3		29	1	18	2	1	3	1	0	1	1	2	2	2	2	2	2	2	2	2	1	0	2	0	0	0	0	0	0	0	---
1	3	2	1	2	1	1	1	50	3	22	3	1	2	2	1	1	1	2	2	2	2	2	2	2													---
1	2	2	2	2	1	1	1	23	1	15	3	1	3	2	0	1	0	2	2	2	2	2	2	2	0	0	0	0	0	0	0	0	0	0	0		---	0	0	0	0	0	0	0
1	0	3	1	1	1	3		26	2			1	2	2	0	0	0	2	2	2	2	2	2	2													---
1	6	4	1	2	2	1	1	60	1	18	6	1	3	2	1	1	1	2	1	1	2	2	2	2	0	0	0	0	2	2	0	0	0	0	0	0	---	0	0	0	0	0	0	0
1	8	3	2	2	2	3		45	1	13	10	0	3	2	1	0	1	2	1	1	1	2	2	2	0	0	0	0	2	0	0	0	2	2	2	0	---
1		4	1	2	2	1	1	26	1	20	1	0	3	2	0	0	0	2	2	2	2	2	2	2	2	2	2	0	2	2	0	2	2	2	2	0	---
1	8	3	2	2	1	1	1	40	1	16	4	1	2	2	0	1	0	2	2	2	2	2	2	2	0	0	2	0	0	0	2	2	3	3	1	0	---
1		3	2	1	1	1	1	33	2			1	2	2	1	1	1	2	2	2	2	2	2	2													---
1	1	4	1	1	1	3		45	1	18	4	1	3	2	0	1	1	2	2	2	2	2	2	2	2	0	0	0	0	0	0	2	0	0	0	0	---	0	0	0	0	0	0	0
1	0	4	2	2	1	1	1	19	1	17	1	1	3	4	1	1	1	2	2	2	2	2	2	2	0	0	0	0	0	0	0	0	0	0	0		---	0	0	0	0	0	0	0
1	0	4	2	2	1	3		23	1	19	1	1	3	4	1	1	0	1	1	1	2	2	2	2	0	0	2	0	0	0	0	0	0	0	0	0	---	0	0	0	0	0	0	0
1	1	4	2	1	1	1	6	38	1	17	7	1	3	2	0	0	0	2	2	2	2	2	2	2	1	0	2	2	2	2	2	2	2	0	2	1	3	2	0	2	2	2	0	0	2	5	1	0	0
1	8	3	1	1	1	3		30	1	18	2	1	2	2	0	0	0	2	2	2	2	2	2	2	2	2	2	0	2	0	2	0	3	0	2	0	---
1	3	2	1	3	1	1	1	25	1	15	2	1	99	2	0	0	0	2	2	2	2	2	2	2	2	2	2	2	0	0	0	0	0	0	0	0	---	0	0	2	0	0	0	0	1	2	0	0	0
1	6	4	2	1	1	2		26	1	19	2	1	3	5	1	1	1	2	2	2	2	2	2	2	0	0	0	0	0	0	3	0	0	0	0	0	---	0	0	0	0	0	0	0
1	2	4	2	2	1	1	1	55	1	21	3	1	2	2	0	0	0	2	2	2	2	2	1	1	2	0	0	0	0	0	2	3	3	0	3	0	---	0	0	0	0	0	0	0
1	1	4	1	1	1	3		68	3	11	6	1	3	2	0	1	1	2	2	2	2	2	2	2													---
1	3	3	2	2	2	3		26	1	19	2	0	3	2	1	1	1	2	2	2	2	2	2	2	3	3	3	3	3	3	3	3	3	3	3		---
1	4	4	1	1	1	1	1	49	1	28	4	1	2	2	0	1	1	2	2	1	2	1	1	1	1	2	2	3	2	2	2	0	0	0	0	0	---
1	0	5	1	2	1	1	1	17	2			1	3	4	0	0	1	2	2	2	2	2	2	2													---
1	8	4	2	2	2	1	1	28	1	18	1	0	99	2	0	0	1	2	2	2	2	2	2	2	0	0	1	0	2	0	0	0	0	0	2	0	---
1	3	2	1	1	2	1	1	17	1	17	4	1	2	1	1	1	1	2	2	2	2	2	2	2	3	3	3	2	2	3	3	3	3	3	3		---
1	6	3	1	2	1	2		29	1	16	3	0	3	4	88	0		2	2	2	2	2	2	2	2	0	0	0	2	0	0	2	2	0	0	0	---	0	0	2	0	2	0	0	2	3	0	1	0
1	0	6	1	2	1	3		69	3	18	0	0	3	2	1	0	1	2	2	2	2	2	2	2													---
1	1	4	1	1	1	1	1	21	1	18	2	1	3	4	1	1	0	2	2	2	2	2	2	2	0	2	0	2	2	0	0	0	0	0	0	0	---	0	0	0	0	0	0	0
1	4	2	1	2	1	1	1	54	3	16	6	1	3	2	1	1	1	2	2	2	2	2	2	2													---
1		4	1	1	2	1	1	15	2			1	2	2	0	1	0	2	2	2	2	1	1	2													---
1		4	2	2	1	1	1	21	1	16	1	0	2	1	0	1	1	2	2	2	2	2	2	1	0	0	2	0	2	0	0	0	0	0	0	0	---
1	5	1	1	3	1	1	1	48	1	16	3	1	3	2	0	1	1	1	1	1	2	2	2	1	2	2	2	2	2	2	2	2	2	2	2		---
1	5	3	1	1	2	2		44	1	12	2	0	2	1	1	0	0	2	2	2	2	2	2	2	3	3	3	3	1	3	3	3	3	3	3	1	---
1	11	3	2	1	1	2		37	1	20	4	1	99	2	0	0	1	2	2	2	2	2	2	2	2	2	2	2	2	2	2	2	2	2	2	0	---
1	9	2	2	2	1	1	1	50	3	18	4	1	99	2	1	1	1	2	2	2	2	2	2	2													---
1	1	3	1	1	1	1	1	37	1	25	2	1	3	2	0	0	0	1	2	2	2	2	2	2	2	2	0	0	0	0	0	0	2	2	0	1	1	0	2	2	0	0	0	0	2	17	0	0	0
1	0	1	2	2	1	1	1	59	3	13	4	1	99	2	1	1	1	2	2	2	2	2	2	2													---
1	0	3	1	2	1	1	1	45	3	19	5	1	3	2	0	1	1	2	2	2	2	2	2	2													---
1	6	4	1	2	1	1	1	26	2			1	3	4	0	0	1	2	2	2	2	2	2	2													---
1	2	4	2	1	1	3		45	1	27	0	1	3	2	0	0	0	2	2	2	2	2	2	2	2	0	0	2	2	2	2	2	0	2	2	0	---	0	0	0	0	0	0	0
1	1	3	2	2	1	1	4	34	1	17	3	1	2	2	0	1	1	2	2	2	2	2	1	2	2	0	2	0	2	2	2	0	2	0	2	1	3	2	0	2	0	2	0	0	3	15	1	0	0
1	10	4	2	3	2	2		28	1	18	3	1	99	1	0	1	0	2	2	2	2	2	2	2	0	0	2	0	2	0	0	0	0	0	2	0	---
1	12	4	1	2	1	1	1	26	1	18	1	1	99	2	0	0	1	2	2	2	2	2	2	2	2	0	1	0	0	0	0	0	2	0	2	0	---
1	10	4	2	2	1	1	1	31	1	20	4	1	2	2	0	1	1	1	2	2	2	2	2	2	0	0	1	0	0	0	0	0	0	2	2	0	---
1	3	2	1	2	1	1	1	61	3	17	6	1	2	2	1	1	1	2	2	2	2	2	2	2													---
1	1	3	1	1	2	2		52	1	20	4	0	3	2	0	0	1	2	2	1	1	2	2	2	2	2	2	3	3	2	1	2	1	1	3	1	3
1	1	4	2	3	1	3		52	1	12	4	1	3	2	1	1	1	2	2	2	2	2	2	2	0	0	1	0	0	0	0	0	0	0	0	0	---	0	0	0	0	0	0	0
1	4	6	1	2	1	1	1	45	1	16	3	1	2	4	1	1	1	2	2	2	2	2	2	2	0	0	2	0	0	0	0	0	0	0	0	0	---	0	0	0	0	0	0	0
1		4	3	3	1	1	1	24	2			0	3	1	0	0	1	2	2	2	2	2	2	2													---
1	3	3	1	1	2	1	8	32	1	17	1	1	2	4	1	1	1	2	2	2	2	2	2	2	0	0	0	0	0	0	0	0	0	0	0		---	0	0	0	0	0	0	0
1		4	1	2	1	1	1	23	1	18	2	1	3	4	0	1	1	2	2	2	2	2	2	2	2	0	1	2	0	2	2	2	2	0	1	0	---
1	2	2	1	2	1	1	1	27	1	18	3	1	3	2	0	0	1	2	2	2	2	2	2	2	2	2	0	0	0	0	0	0	0	0	0	0	---	0	0	0	0	0	0	0
1	0	3	2	1	2	1	1	50	1	18	4	0	3	2	0	1	0	2	2	2	2	2	1	2	0	0	1	1	0	2	0	0	0	0	2	1	2	0	0	0	0	0	0	0
1	3	3	1	1	2	3		33	1	33	3	0	3	2	1	1	1	2	2	2	2	2	2	2	3	3	3	3	3	3	2	2	3	3	3		---
1	0	4	1	2	1	1	1	46	1	17	5	1	3	2	0	1	0	2	2	2	2	2	2	2	2	0	1	0	2	0	2	2	2	0	2	1	1 3	1	1	1	2	2	0	0	3	6	1	0	0
1	3	4	1	2	1	1	1	68	3	17	4	1	2	2	1	0	1	2	2	2	2	2	2	2													---
1	3	4	1	2	2	1	1	24	1	19	2	1	3	4	1	1	1	1	1	2	2	2	2	2	0	0	0	0	0	0	0	0	0	0	2	0	---	0	0	0	0	0	0	0
1	3	3	1	2	1	1	1	55	1	25	4	1	2	4	0	1	1	2	2	2	2	2	2	2	0	2	0	0	0	0	0	3	0	0	1	0	---	0	0	0	0	0	0	0
1	1	4	1	1	1	1	1	20	1	16	1	1	3	4	1	1	1	2	2	2	2	2	2	2	0	0	0	0	0	0	0	0	0	0	0		---	0	0	0	0	0	0	0
1	3	3	1	2	1	1	1	40	1	19	3	1	2	2	0	1	1	2	2	2	2	2	2	2	0	0	2	0	0	0	0	0	3	0	1	1	3	3	0	0	0	0	0	0	2	6	0	0	0
1	0	4	2	2	1	1	1	63	1	18	4	1	99	2	0	0	1	2	2	2	2	2	2	2	1	2	2	2	2	2	2	2	1	2	0	1	1	1	2	1	2	2	0	0	3	20	1	0	0
1		4	2	2	1	1	1	22	1	19	1	1	99	4	0	0	1	2	2	2	2	2	2	2	0	0	1	0	0	0	0	0	0	0	0	0	---
1	6	3	1	1	1	2		45	1	20	0	0	3	2	88	1		2	2	2	2	2	2	2	0	0	0	0	0	0	0	0	0	0	0		---	0	0	2	0	0	0	0	2	5	1	0	1
1	5	3	1	3	1	3		43	4	18	0	1	2	4	1	1	1	2	2	2	2	2	2	2													---
1	9	2	2	2	1	1	1	47	1	20	9	1	2	2	1	1	1	2	2	2	2	2	2	2	2	0	2	2	1	2	2	2	2	3	2	1	2
1	12	2	1	2	1	1	1	23	1	17	3	1	2	1	1	1	0	2	2	2	2	2	2	2	2	0	2	2	2	2	2	2	2	2	1	1	3
1	12	4	1	1	1	3		27	1	19	2	1	2	2	0	0	0	2	2	2	2	2	2	2	0	0	1	0	0	0	0	0	0	0	0	1	---
1	12	4	1	2	2	1	1	70	3	20	2	1	3	2	0	1	1	1	2	2	2	2	2	2													---
1		5	2	2	1	1	1	14	2			1	3	4	0	0	0	2	2	2	99	2	2	2													---
1	2	3	1	1	1	1	1	32	1	18	4	1	3	1	0	1	1	2	2	2	2	2	2	2	2	2	3	2	2	2	2	0	0	0	0	0	---	2	2	2	0	0	0	0	2	2	0	0	0
1	10	2	2	1	2	3		25	1	19	2	1	99	1	0	0	1	2	2	2	2	2	2	2	3	3	3	3	1	3	3	3	3	3	3	0	---
1	1	3	1	1	1	1	4	30	1	20	0	1	3	2	1	1	1	1	1	1	1	1	1	1	2	0	1	0	0	2	0	0	0	0	1	0	---	0	0	2	0	0	0	0	1	4	0	0	0
1	10	4	2	2	2	1	1	29	1	19	5	1	2	4	0	0	1	2	2	2	2	2	2	2	2	0	1	0	2	0	0	0	0	3	2	0	---
1	2	4	1	1	1	1	1	55	3	14	7	1	3	2	0	1	1	2	2	2	2	2	2	2													---
1	4	3	1	1	1	3		56	3	18	2	1	3	2	1	1	1	2	2	2	2	2	2	2													---
1	0	3	2	3	1	1	1	22	1	15	2	1	3	1	1	1	1	2	2	2	2	2	2	2	0	0	1	0	0	2	0	0	0	0	0	0	---	0	0	0	0	0	0	0
1	3	2	1	2	1	1	1	53	1	17	3	1	3	2	0	0	1	2	2	2	2	2	2	2	0	0	0	0	0	0	0	0	0	0	2	1	3	0	0	0	0	0	0	0
1	2	2	1	1	1	1	1	42	1	15	4	1	3	2	0	0	0	2	2	2	2	2	2	2	0	2	2	2	0	0	0	0	0	0	0	0	---	0	0	2	0	0	0	0	1	2	0	0	0
1		4	2	2	1	1	1	45	1	18	3	1	3	2	0	1	1	2	2	2	2	2	2	2	0	0	2	0	2	0	0	0	0	0	2	1	1
1	5	3	1	1	1	1	1	55	3	22	3	1	3	2	1	1	1	2	2	2	2	2	2	2													---
1	2	3	1	3	1	3		45	1	19	7	1	3	4	1	1	1	2	2	2	2	2	2	2	2	0	0	0	2	2	0	0	2	0	1	1	3	2	2	2	2	0	0	0	3	3	1	0	0
1	12	4	1	1	1	3		35	1	20	3	1	3	1	0	1	1	2	1	1	2	2	2	2	0	0	1	0	2	0	0	0	0	0	0	0	---
1		2	1	2	1	1	1	37	1	20	2	1	2	2	0	1	1	2	2	2	2	2	2	2	2	2	2	2	2	2	2	2	2	2	2	1	1
1		3	2	2	1	1	1	35	1	15	5	0	1	2	0	1	1	2	2	2	2	2	2	2	2	0	2	2	2	2	2	2	2	0	2	0	---
1	5	2	1	1	1	3		47	3	18	3	1	3	3	0	1	1	2	2	2	2	2	2	2													---
1	6	4	1	2	1	2		22	1	19	1	0	3	1	0	1	1	2	2	2	2	2	2	2	2	0	0	2	2	0	0	2	2	2	2	1	4	0	2	2	2	2	0	0	3	3	0	0	0
1	3	3	2	1	1	3		30	1	21	2	1	2	2	0	1	0	1	1	1	2	1	1	1	3	0	1	0	0	0	0	0	0	0	1	0	---	0	0	0	0	0	0	0
1	3	3	2	2	1	1	1	33	1	17	4	1	2	2	0	1	0	2	2	2	2	2	2	2	2	0	2	0	2	0	0	0	2	2	2	1	3	2	0	2	0	0	0	0	2	7	0	0	0
1		5	1	2	1	1	1	16	2			1	2	4	0	1	1	2	2	2	2	2	2	2													---
1	11	4	1	2	2	1	1	37	1	24	3	1	99	2	0	0	1	2	2	2	2	2	2	2	2	0	1	0	2	0	0	0	0	2	2	0	---
1	5	2	1	2	1	1	1	39	3	22	3	1	3	2	0	1	1	2	2	2	2	2	2	2													---
1	2	3	1	1	1	3		27	1	23	1	0	3	4	0	0	1	2	2	2	2	2	2	2	2	0	0	0	0	2	0	0	2	0	0	1	1	0	2	2	0	0	0	0	3	8	0	0	0
1	3	6	1	1	2	1	1	24	1	20	1	1	3	2	1	1	1	2	2	2	2	2	2	2	0	0	0	0	0	0	0	0	2	0	0	1	1	2	0	2	0	0	0	0	1	1	1	0	0
1	12	4	1	2	1	1	1	31	1	12	3	0	99	2	0	1	0	2	2	2	2	2	2	2	0	0	1	0	2	0	0	0	0	0	2	0	---
1	5	6	1	2	1	1	1	21	1	18	1	1	3	4	1	1	1	2	2	2	2	2	2	2	2	0	0	0	0	0	0	0	0	0	2	1	1	0	0	0	0	0	0	0
1	1	2	2	3	1	3		26	1	16	3	1	3	4	0	1	1	2	2	2	2	2	2	2	0	0	2	0	0	0	0	0	0	0	0	0	---	0	0	0	0	0	0	0
1	9	2	1	1	1	1	1	49	1	18	0	1	99	2	1	1	1	2	2	2	2	2	2	2	2	2	2	2	2	2	2	2	2	2	2	1	1
1	10	4	1	1	1	3		24	1	20	0	1	1	1	0	0	0	2	2	2	2	2	2	2	0	0	0	0	0	0	0	0	0	0	0	0	---
1		4	1	2	2	3		21	2			0	3	1	0	0	0	2	2	2	2	2	2	2													---
1		4	2	2	1	1	1	19	1	17	1	1	3	4	0	0	0	2	2	2	2	2	2	2	2	0	1	2	0	2	0	0	0	0	2	0	---
1	2	4	2	1	2	3		28	1	16	2	1	3	4	0	1	1	2	2	2	2	2	2	2	0	0	0	0	0	0	0	0	0	0	0		---	0	0	0	0	0	0	0
1	2	3	2	2	1	1	1	45	3	14	6	1	2	2	0	1	1	2	2	2	2	1	1	2													---
1	2	3	2	1	1	1	4	21	2			1	99	4	0	0	1	1	1	1	1	1	1	1													---
1	1	3	1	1	2	1	1	26	1	15	4	1	3	2	1	0	1	2	2	2	2	2	2	2	2	0	0	0	0	0	0	0	0	0	0	0	---	0	0	0	0	0	0	0
1	12	2	1	2	2	1	1	38	1	25	2	1	3	2	1	1	1	2	2	2	2	2	2	2	2	3	3	2	2	2	2	2	2	2	2	1	1
1	2	3	2	3	1	3		24	1	19	1	1	3	5	0	1	1	2	2	2	2	2	2	2	2	0	2	0	0	0	0	0	2	0	2	1	1	0	0	2	0	0	0	0	1	2	0	0	0
1	3	2	2	2	1	1	1	26	1	17	2	1	3	2	0	1	1	2	2	1	2	2	2	2	0	0	0	0	0	0	0	0	0	0	1	0	---	0	0	0	0	0	0	0
1	6	3	2	1	1	3		48	1	16	3	1	99	5	0	1	1	2	2	2	2	2	2	2	2	0	0	0	0	2	0	2	0	0	2	0	---	0	0	0	0	0	0	0
1	10	2	1	2	1	1	1	19	1	15	0	1	2	2	0	1	0	2	2	2	2	2	2	2	2	2	2	2	2	3	2	2	2	3	2	0	---
1	10	4	2	2	1	1	1	51	1	23	5	1	3	2	0	0	1	2	2	2	2	2	2	2	2	0	1	0	2	0	0	0	0	0	2	0	---
1	4	2	1	1	1	3		23	1	17	2	1	3	5	0	1	1	2	2	2	2	2	2	2	0	0	1	1	0	0	0	0	0	0	0	0	---	0	0	0	0	0	0	0
1	1	2	1	3	1	3		56	1	22	3	1	3	2	0	1	1	2	2	2	2	2	2	2	2	2	0	2	2	0	0	0	2	0	1	1	3	2	2	0	0	0	0	0	2	2	0	0	0
1		4	1	2	1	3		29	1	18	3	0	3	3	0	1	1	2	2	2	2	2	2	2	2	2	1	0	2	2	2	2	3	0	2	1	1
1		3	2	1	1	1	1	18	2			1	3	2	1	0	1	2	2	2	2	2	2	2													---
1	11	2	1	2	2	1	1	45	1	20	5	1	3	2	0	0	1	2	2	2	2	2	2	2	3	2	3	3	2	2	2	3	2	2	3	0	---
1	0	4	1	2	1	1	1	25	1	22	2	1	3	2	0	0	0	2	2	2	2	2	1	2	2	0	1	2	0	0	0	0	2	0	2	1	1	0	0	3	0	0	0	0	1	5	0	0	0
1		4	2	1	1	1	1	43	2			1	3	2	1	1	1	2	1	2	99	2	1	2													---
1		3	2	2	2	1	1	38	1	16	4	1	1	2	0	0	0	2	2	2	2	2	2	2	2	2	2	2	2	2	2	2	2	0	2	0	---
1	3	4	2	1	1	1	3	31	1	20	3	1	2	3	88	1		1	1	1	2	2	1	1	2	0	1	0	0	0	0	0	3	0	1	0	---	0	3	2	0	0	0	0	1	4	0	0	0
1	1	3	1	2	2	1	1	25	1	20	2	1	2	2	0	1	0	2	2	2	2	2	2	2	3	3	3	3	2	3	2	3	2	3	3	0	---
1	3	3	1	1	2	2		29	1	20	2	0	99	1	1	1	0	2	2	2	2	2	2	2	3	3	3	2	3	3	3	3	3	3	3	1	---
1	10	2	2	2	1	1	1	48	1	18	5	1	99	2	1	1	1	2	2	2	2	2	2	2	2	2	2	2	1	2	2	2	2	2	2	1	3
1	0	1	1	1	1	3		60	1	12	0	1	2	2	1	1	0	2	2	2	2	2	2	2	2	0	2	0	0	0	0	0	0	0	2	0	---	2	0	2	0	2	0	0	2	30	0	0	0
1	8	2	1	2	1	1	1	28	1	18	1	1	2	1	1	0	1	2	2	2	2	2	2	2	2	3	2	2	2	2	2	2	2	2	2	1	2
1	4	4	1	1	2	1	1	20	1	15	2	1	3	4	0	1	0	2	2	2	2	2	2	2	2	0	0	0	0	2	0	0	0	0	0	1	2	0	0	0	0	0	0	0
1	3	2	1	3	1	1	1	45	1	18	5	1	3	2	0	1	0	2	2	2	2	2	2	2	0	0	0	0	0	0	0	0	0	0	0		---	0	0	0	0	0	0	0
1	3	4	2	1	1	1	4	52	3	21	4	1	2	2	88	1		1	1	1	1	1	1	1													---
1	0	4	1	3	1	3		33	1	22	3	1	3	4	0	1	1	2	2	2	2	2	2	2	0	0	1	0	0	0	0	0	0	0	0	0	---	0	0	0	0	0	0	0
1	3	2	2	2	2	1	1	45	3	19	5	1	3	2	1	1	1	2	1	2	2	2	2	2													---
1	0	3	2	2	2	1	1	36	1	22	4	1	2	2	0	0	1	2	2	2	2	2	2	2	0	0	0	0	0	2	0	0	2	2	0	0	---	0	0	0	0	0	0	0
1	11	4	1	1	2	1	1	55	3	23	4	1	99	2	0	0	1	2	1	2	2	1	2	2													---
1	1	4	2	2	1	1	1	19	1	18	0	1	99	4	0	0	0	2	2	2	2	2	2	2	2	0	0	2	0	0	2	2	0	0	2	1	3	0	0	0	0	0	0	0
1	0	3	2	2	1	1	1	24	1	17	1	1	3	4	0	0	1	2	2	2	2	2	2	1	2	2	1	0	0	0	0	0	3	3	2	1	3	0	0	0	0	0	0	0
1	2	3	2	3	1	3		40	3	15	3	1	3	4	1	1	1	2	2	2	2	2	2	2													---
1	10	3	1	1	1	3		35	3	20	2	1	3	1	1	1	1	2	2	2	2	2	2	2													---
1	10	2	1	2	1	1	1	27	1	15	3	1	2	1	1	1	1	2	2	2	2	2	2	2	2	2	2	2	2	2	2	2	0	0	2	1	2
1	2	3	1	1	1	3		46	1	22	2	1	2	3	1	1	1	1	1	1	1	1	1	1	0	0	0	0	0	0	0	0	0	0	0		---	0	0	2	0	0	0	0	2	2	0	0	0
1	1	3	1	2	1	1	1	30	1	20	2	1	2	2	0	1	1	2	2	1	2	2	2	2	2	0	0	0	0	0	0	0	2	0	0	1	2	0	2	0	0	0	0	0	2	2	1	0	0
1	4	4	1	1	1	3		48	3	17	5	0	3	2	0	1	1	2	2	2	2	2	2	2													---
1	0	3	1	2	1	1	1	40	1	17	5	1	3	2	0	0	1	2	2	2	2	2	2	2	3	0	2	0	0	0	0	0	3	3	2	1	3	3	0	0	0	0	0	0	1	3	0	0	0
1		4	1	1	1	1	1	46	1	21	5	1	3	2	0	0	0	1	1	1	2	1	1	1	2	0	0	2	2	0	0	0	2	0	1	0	---
1	4	2	1	2	2	1	1	36	1	19	4	1	3	1	1	1	1	2	2	2	2	2	2	2	3	3	3	3	3	3	3	3	3	3	3		---
1	1	3	1	2	1	3		27	1	25	1	0	3	4	1	1	1	2	2	2	2	2	2	2	0	0	1	0	0	0	0	0	0	0	0	0	---	0	0	0	0	0	0	0
1	2	4	2	1	1	1	1	35	1	17	6	1	3	2	1	1	1	2	2	2	2	2	2	1	2	0	0	0	0	0	0	0	0	0	2	1	1	0	0	0	0	0	0	0
1		3	1	2	1	4		25	1	16	3	0	1	2	0	1	1	2	2	2	2	2	2	2	0	0	2	0	0	0	0	2	0	0	0	0	---
1	0	3	1	2	1	1	1	23	1	20	1	1	3	2	0	0	1	2	2	2	2	2	2	2	2	0	2	0	0	0	0	0	0	0	0	0	---	0	0	0	0	0	0	0
1	0	4	1	2	2	1	1	19	2			1	99	2	0	0	1	2	2	2	2	2	2	2													---
1	8	4	1	2	1	1	1	30	1	16	3	0	2	2	0	0	0	2	2	2	2	2	2	2	0	0	2	2	2	0	2	2	2	0	2	0	---
1		4	1	2	1	1	1	35	1	19	2	1	3	3	1	0	1	2	2	2	2	2	2	2	2	0	1	0	0	0	0	2	0	2	1	0	---
1	1	3	1	2	1	1	1	45	1	16	2	1	3	2	1	0	1	2	2	2	1	2	1	2	2	0	0	2	2	0	0	0	2	0	2	1	2	0	0	0	0	0	0	0
1	12	2	1	2	2	1	1	40	1	20	3	1	3	2	1	1	1	2	2	2	2	2	2	2	2	3	3	3	2	2	3	3	3	3	3	1	3
1	0	3	1	2	2	1	1	32	3	17	2	1	2	2	1	1	1	2	2	2	2	2	2	2													---
1	0	4	2	1	1	3		34	1	15	3	1	2	4	1	1	1	2	2	2	2	2	2	2	0	0	1	0	0	0	0	0	0	0	0	0	---	0	0	0	0	0	0	0
1	0	3	1	2	1	1	1	41	3	20	3	1	3	4	0	1	1	2	2	2	2	2	2	2													---
1	12	4	1	1	1	3		37	1	20	2	1	2	1	0	1	0	2	2	2	2	2	2	2	0	0	0	0	0	0	0	0	0	0	0	0	---
1	10	2	1	1	1	1	1	40	1	20	3	1	3	2	1	1	1	2	2	2	2	2	2	2	0	0	2	0	2	0	0	0	0	0	1		---
1	1	2	2	3	1	1	1	21	1	17	1	1	3	4	0	1	1	2	2	2	2	2	2	2	2	0	1	0	0	0	0	0	0	0	0	0	---	0	0	0	0	0	0	0
1	2	4	1	3	1	3		31	1	18	5	1	3	4	0	1	1	2	2	2	2	1	1	2	0	0	2	2	2	0	0	0	0	0	2	1	1	0	0	0	0	0	0	0
1	1	3	1	2	2	3		20	1	17	2	0	2	1	1	1	1	2	2	2	2	2	2	2	3	3	3	3	2	3	3	3	3	3	3	0	---
1	11	4	2	2	2	1	1	35	1	18	6	0	99	2	0	0	1	1	1	2	1	1	1	2	0	0	1	0	0	0	0	0	0	0	2	0	---
1	3	2	2	2	1	3		45	1	16	3	1	99	4	0	1	0	2	2	2	2	2	2	2	0	0	0	0	0	0	0	0	2	0	0	1	3	2	2	2	0	0	0	0	2	15	0	0	0
1		4	1	2	1	1	1	47	1	23	7	1	2	2	0	0	0	2	2	2	2	2	2	2	2	0	1	2	2	2	0	0	0	0	2	0	---
1	0	3	1	2	1	1	1	50	1	20	3	1	3	2	1	0	0	2	2	2	2	2	1	1	2	0	2	2	0	0	0	0	3	3	2	0	---	0	0	0	0	0	0	0
1	0	5	2	3	1	3		19	1	18	1	1	3	5	0	1	0	2	2	2	2	2	2	2	2	2	0	2	2	2	3	0	2	2	1	1	1	1	1	1	2	2	0	2	3	1	1	0	0
1	3	4	1	1	1	1	1	46	3	16	5	1	3	2	88	0		1	1	1	2	1	2	1													---
1	10	4	2	2	2	1	1	42	1	16	4	1	2	2	0	0	1	2	2	2	2	2	2	2	2	0	1	0	2	0	3	0	3	2	2	0	---
1		2	2	1	1	1	1	45	1	24	5	1	3	2	0	1	0	2	2	2	2	2	2	1	3	2	3	0	2	0	3	0	0	0	2	0	---
1	4	4	1	2	1	1	1	30	1	14	3	1	3	2	1	1	1	2	2	2	2	2	2	2	2	0	1	0	0	0	0	0	0	0	0	1	1	0	0	0	0	0	0	0
1	12	3	2	2	1	1	1	40	1	18	3	1	2	2	1	0	1	2	2	2	2	2	1	2	2	3	2	2	2	2	2	2	2	2	2	0	---
1	4	1	1	3	2	1	1	42	2			0	99	2	1	1	1	1	1	2	2	2	2	2													---
1	6	3	2	1	1	2		36	2			1	3	4	1	0	1	2	2	2	2	2	2	2													---
1	3	4	2	1	1	1	1	18	1	15	3	1	3	4	88	1		2	2	2	2	2	2	2	0	0	0	0	0	0	0	0	2	0	0	0	---	0	0	0	0	0	0	0
1		5	2	2	1	3		18	2			1	99	4	0	1	1	2	2	2	2	2	2	2													---
1	2	2	1	1	1	1	1	49	2			1	3	2	0	1	1	2	2	2	2	2	2	2													---
1	1	2	1	1	2	1	1	46	1	25	8	1	3	2	1	0	1	2	2	2	2	2	2	2	3	1	1	1	1	2	3	2	3	1	2	0	---
1	10	3	2	2	2	1	1	45	3	20	2	1	2	2	1	0	1	2	2	2	2	2	2	2													---
1		4	1	1	2	3		64	3	18	1	1	2	2	0	1	1	2	2	2	2	2	2	2													---
1	0	4	2	2	1	1	1	28	1	16	2	1	2	2	0	0	1	2	2	2	2	2	1	2	1	0	2	2	2	0	2	2	1	0	2	1	1	1	1	2	2	2	0	0	3	18	1	0	1
1		4	1	3	1	1	1	16	2			1	3	1	0	0	1	1	1	2	2	1	2	1													---
1	0	3	1	2	1	1	1	44	3	16	6	1	3	1	0	1	0	2	2	2	2	2	2	2													---
1	10	2	1	1	2	1	1	55	3	25	3	1	2	1	1	1	0	2	2	2	2	2	2	2													---
1		5	2	1	1	1	1	15	2			1	99	4	0	1	1	2	2	2	2	2	2	2													---
1		3	2	2	1	1	1	57	1	15	6	1	3	2	1	1	1	2	2	2	2	2	1	2	2	0	0	1	2	2	2	2	2	2	2	0	---
1	2	2	2	2	1	1	1	45	1	18	5	1	3	2	0	1	1	2	2	2	2	2	2	2	2	0	0	0	0	0	0	2	2	0	0	1	2	0	0	0	0	0	0	0
1	3	2	1	1	2	1	1	20	2			1	3	1	0	1	0	2	2	2	2	2	2	2													---
1	9	3	1	2	2	1	1	62	3	20	7	1	2	2	1	1	1	2	2	2	2	2	2	2													---
1	0	3	1	2	1	1	1	55	1	20	5	1	3	4	0	1	1	2	2	2	1	2	2	2	2	0	2	0	0	3	0	3	3	0	2	1	3	3	3	0	0	0	0	0	3	3	1	0	0
1	10	3	1	1	2	3		45	3	18	3	1	3	2	0	1	1	2	2	2	2	2	2	2													---
1	0	4	1	2	1	1	1	27	2			1	2	2	0	0	0	2	2	2	2	2	2	2													---
1	12	2	1	2	1	1	1	22	1	18	1	1	3	1	1	1	1	2	2	2	2	2	2	2	2	2	2	2	2	0	0	0	2	0	2	0	---
1	3	1	1	3	2	1	1	30	1	18	3	1	2	1	1	1	1	2	2	2	2	2	2	2	0	0	0	0	0	0	0	0	0	0	0		---	0	0	0	0	0	0	0
1	0	4	1	3	1	3		31	1	24	3	1	2	4	0	1	1	2	2	2	2	2	2	2	0	0	1	0	0	0	0	0	0	0	0	0	---	0	0	0	0	0	0	0
1	2	4	2	2	1	1	1	30	1	18	3	1	3	4	0	1	1	2	2	2	2	2	2	2	0	0	2	2	0	0	0	0	0	0	2	0	---	0	0	0	0	0	0	0
1	0	3	1	2	1	1	1	30	1	18	4	1	2	1	0	1	1	2	2	2	2	2	2	2	1	1	1	1	0	1	1	1	1	2	0	1	1	1	0	2	1	1	2	1	3	1	1	0	1
1	4	3	1	1	1	2		50	1	13	6	0	3	2	88	1		2	2	2	2	2	2	2	0	0	2	2	2	2	2	2	2	2	3	1	3	3	3	3	3	3	0	0	3	2	0	0	0
1	6	3	2	1	1	3		43	1	18	4	1	3	4	1	1	0	2	2	1	2	2	1	1	0	0	2	0	0	0	0	0	0	0	0	0	---	0	0	0	0	0	0	0
1	12	4	1	1	1	2		25	1	19	2	1	1	1	1	1	1	2	2	2	2	2	2	2	3	0	1	0	0		0	0	0	2	2	0	---
1	11	2	2	2	1	3		39	1	18	3	1	3	2	1	1	1	2	2	2	2	2	2	2	2	3	2	3	2	2	2	2	2	2	2	0	---
1	0	3	1	3	1	3		37	1	20	2	1	3	3	0	1	1	2	2	2	2	2	2	2	2	1	0	1	1	1	1	0	1	2	2	1	3	2	2	2	2	2	0	0	3	4	0	0	0
1	0	3	1	2	1	1	1	26	1	18	2	1	3	3	0	1	1	2	2	2	2	2	2	2	0	0	1	0	0	0	0	0	0	0	0	0	---	0	0	0	0	0	0	0
1	5	3	1	1	1	3		40	1	16	6	1	3	2	0	1	0	2	2	2	2	2	2	2	2	0	2	1	2	0	2	2	3	0	2	0	---
1	3	4	1	1	1	1	1	45	1	16	8	1	3	2	0	1	0	2	2	2	2	2	2	2	2	0	0	0	0	0	0	2	2	2	0	1	1	0	0	2	0	0	0	0	1	5	0	0	0
1	12	3	2	2	2	1	1	45	1	28	2	1	99	2	1	0	1	2	2	2	2	2	2	2	0	0	1	0	2	0	0	0	0	2	2	0	---
1	0	4	1	2	1	1	1	45	1	20	3	1	2	2	0	1	1	2	2	2	2	2	2	2	2	2	2	0	0	0	0	0	0	0	2	1	3	0	0	0	0	0	0	0
1		4	2	2	1	2		45	1	18	4	0	2	1	0	1	1	2	2	2	2	2	2	2	0	0	2	2	2	2	2	2	0	0	0	0	---
1	0	3	2	2	1	1	1	30	1	16	4	1	2	4	1	1	1	2	2	2	2	2	2	2	3	0	1	0	0	0	0	0	0	0	0	0	---	0	0	0	0	0	0	0
1	4	4	2	2	2	1	1	27	1	20	3	1	3	2	1	1	1	2	2	2	2	2	2	2	2	0	0	0	0	0	0	0	0	0	0	0	---	0	0	0	0	0	0	0
1	4	3	1	2	1	3		45	1	18	3	1	3	5	1	1	1	2	2	2	2	2	2	2	2	2	0	0	0	0	0	2	0	0	0	1	2	0	0	0	0	0	0	0
1	12	3	2	2	1	3		29	1	18	4	0	2	2	0	0	1	1	1	2	2	2	2	2	2	2	1	0	2	0	0	2	2	0	2	1	3
1	2	3	1	1	1	1	1	56	3	14	4	0	3	4	88	1		2	2	2	2	2	2	2													---
1	11	2	2	2	1	1	1	24	1	20	0	1	99	1	1	0	1	2	2	2	2	2	2	2	2	2	2	2	1	2	2	2	2	2	2	0	---
1	0	3	1	2	1	1	1	57	3	18	4	1	3	2	0	1	0	2	2	1	1	1	1	1													---
1		4	1	1	1	3		60	1	18	5	0	2	2	0	1	1	2	2	2	2	2	2	2	2	2	2	0	0	2	2	2	0	0	0	0	---
1	10	4	1	1	1	3		29	1	19	2	0	2	1	1	1	0	2	2	2	2	2	2	2	0	0	1	0	0	0	0	0	0	0	0	0	---
1	2	3	1	1	2	3		58	1	28	2	0	3	2	0	0	1	2	2	2	2	2	2	2	3	3	3	3	3	3	3	3	3	3	3		---
1	5	2	1	2	2	1	1	60	3	20	7	1	2	2	0	1	1	2	2	2	2	2	2	2													---
1		2	2	2	1	1	1	23	1	20	0	1	99	2	0	1	1	2	2	2	2	2	2	2	2	0	0	0	0	0	0	0	0	0	2	0	---
1	10	3	1	2	2	1	1	33	1	22	2	1	3	2	1	0	1	2	2	2	2	2	2	2	2	0	2	0	0	0	0	2	2	2	2	1	2
1	12	3	1	1	1	3		35	1	20	2	1	3	2	0	0	1	2	2	2	2	2	2	2	0	0	2	0	0	0	0	0	0	0	0	0	---
1	0	3	1	3	1	3		34	3	22	2	1	3	2	0	1	1	2	2	2	2	2	2	2													---
1	2	2	1	2	2	1	1	60	3	25	2	1	3	2	0	1	1	2	2	2	2	2	2	2													---
1		5	2	3	1	1	1	16	2			1	3	4	0	1	0	2	2	2	2	2	2	2													---
1		3	1	2	1	1	1	35	1	20	5	1	3	2	0	1	1	2	2	2	2	2	2	2	0	0	0	0	2	0	0	2	2	2	2	0	---
1	5	2	1	1	2	3		29	1	19	3	0	2	2	0	1	1	2	2	2	2	2	2	2	2	0	1	0	0	0	0	0	0	0	0	0	---	0	0	0	0	0	0	0
1		2	1	2	1	1	1	19	1	18	0	1	99	2	0	0	1	2	2	2	2	2	2	2	2	2	2	2	2	2	2	2	2	2	2	0	---
1	3	3	2	3	1	3		12	1	12	4	1	2	4	0	1	1	2	2	2	2	2	2	2	0	0	1	0	0	0	0	0	0	0	0	0	---	0	0	0	0	0	0	0
1	2	3	1	2	2	1	1	45	1	17	6	1	3	2	1	0	1	2	2	2	2	2	2	2	0	0	0	0	2	0	0	0	0	0	0	0	---	0	0	0	0	0	0	0
1	0	1	1	1	1	3		43	3	12	7	1	2	2	1	1	0	2	2	2	2	2	2	2													---
1	0	4	2	1	1	2		22	1	18	2	0	99	4	88	1		2	2	2	2	2	2	2	0	0	0	0	0	0	0	0	0	0	0		---	0	0	0	0	0	0	0
1	2	3	1	2	1	1	1	43	1	20	3	1	2	1	0	0	1	2	2	2	2	2	2	2	2	0	2	0	0	0	0	0	0	0	2	1	3	0	0	0	0	0	0	0
1		4	2	1	1	3		22	1	15	0	1	3	4	0	0	1	2	2	2	2	2	2	2	0	0	0	0	0	0	0	0	0	0	0	0	---
1	1	4	2	1	1	4		42	1	18	3	1	3	4	88	1		2	2	2	2	2	2	2	0	0	0	0	0	0	0	0	0	0	0		---	0	0	0	0	0	0	0
1	11	2	1	1	1	3		21	2			1	2	2	0	0	1	2	2	2	2	2	2	2													---
1	2	3	2	1	1	3		41	3	20	3	1	3	3	1	1	1	2	2	2	2	2	2	2													---
1	1	2	2	1	1	3		40	1	17	4	1	3	4	0	1	1	2	2	2	2	2	2	2	0	0	0	0	0	0	0	0	0	2	2	1	3	2	0	2	2	0	0	0	3	2	1	0	0
1	1	4	1	2	1	1	1	25	1	16	3	1	3	4	88	1		2	2	2	2	2	2	2	2	0	2	0	2	0	0	0	2	3	0	0	---	0	0	2	2	2	2	0	3	6	0	0	0
1		3	1	2	1	1	1	28	1	16	3	0	1	2	0	1	1	2	2	2	2	2	2	2	2	2	2	2	2	2	2	2	3	2	2	0	---
1	2	3	1	1	2	2		30	1	26	1	0	99	2	1	0	0	2	2	2	2	2	2	2	3	3	3	3	2	3	3	3	3	3	3	1	---
1		3	2	2	1	1	1	35	1	18	3	1	99	1	1	1	0	2	2	2	2	2	1	2	2	3	2	2	2	2	3	3	2	2	2	0	---
1	10	3	2	1	2	1	1	48	1	16	5	1	3	1	1	1	1	2	2	2	2	2	99	2	2	0	1	0	1	0	0	0	0	0	2	0	---
1	5	3	1	1	2	1	1	25	1	15	2	1	3	2	0	1	1	2	2	2	2	2	2	2	2	0	0	0	0	0	0	0	0	0	0	0	---	0	0	0	0	0	0	0
1	4	4	2	2	1	1	1	40	1	15	6	1	2	2	0	0	1	2	2	2	2	2	2	2	2	0	0	0	0	3	0	0	0	0	2	1	3	0	0	0	0	0	0	0
1	12	3	2	2	2	1	1	34	1	16	5	1	2	2	0	0	1	2	1	1	2	2	1	2	2	0	1	0	2	0	0	0	0	3	2	0	---
1	1	3	1	1	1	1	4	33	1	18	4	1	2	3	1	1	1	1	1	1	1	1	1	1	2	0	1	0	0	0	0	0	0	0	1	0	---	2	2	2	0	0	0	0	1	4	0	0	0
1	11	4	2	2	2	1	1	35	1	22	4	1	99	2	0	0	1	2	2	2	2	2	2	2	2	0	1	0	2	2	0	0	0	3	2	0	---
1	3	3	2	2	2	1	1	52	1	20	0	0	2	2	0	1	1	2	2	2	2	2	2	2	0	0	0	0	0	0	0	0	0	0	0		---	0	0	0	0	0	0	0
1	3	3	1	3	1	1	1	37	1	29	3	1	3	5	1	1	1	2	2	2	2	2	2	2	0	2	0	0	2	0	0	0	0	0	2	1	3	0	0	0	0	0	0	0
1	0	3	2	1	1	3		27	1	17	2	1	3	4	0	1	1	2	2	2	2	2	2	2	2	0	0	0	0	2	0	0	0	0	2	1	3	0	0	0	0	0	0	0
1	6	3	1	1	1	1	1	39	3	15	6	1	3	4	88	1		2	2	2	2	2	2	2													---
1	0	3	2	2	1	1	1	34	1	20	4	1	3	4	1	1	1	2	2	2	2	1	1	1	2	0	1	0	0	0	0	0	0	0	1	1	2	0	0	0	0	0	0	0
1	6	4	2	1	1	1	1	41	1	15	2	1	3	4	1	1	1	2	2	2	2	2	2	2	0	0	0	0	0	0	0	0	0	0	0		---	0	3	3	0	3	0	0	3	10	0	0	0
1	10	3	2	1	1	1	1	19	2			1	3	1	1	0	1	2	2	2	2	2	2	2													---
1	4	2	1	1	1	3		55	1	18	3	1	3	2	0	1	1	2	2	2	2	2	2	2	0	0	0	0	0	0	0	0	0	0	0		---	0	0	0	0	0	0	0
1	5	2	2	2	1	1	1	34	1	16	5	1	2	2	0	1	1	2	2	2	2	2	2	2	2	3	1	0	0	0	0	0	0	0	3	0	---	0	0	0	0	0	0	0
1	2	6	1	1	2	3		63	3	13	4	0	3	2	1	1	1	2	2	2	2	2	2	2													---
1	0	4	1	2	2	1	1	23	1	16	3	1	2	4	0	1	1	2	2	2	2	2	2	2	1	0	0	0	0	2	0	2	1	1	0	1	1	2	2	2	1	1	1	1	3	1	1	0	0
1	12	3	1	2	1	1	1	19	2			0	99	2	0	1	1	1	2	2	2	2	2	2													---
1	10	3	2	2	1	1	1	37	1	20	3	1	3	2	1	1	1	2	2	2	2	2	2	2	2	2	2	2	2	2	2	2	2	2	2	0	---
1	0	4	2	2	1	1	6	23	1	16	0	1	3	2	0	0	0	2	2	2	2	2	2	2	2	0	0	0	0	0	0	0	0	0	1	0	---	0	0	0	0	0	0	0
1		4	1	2	1	1	1	25	1	17	2	1	1	2	0	0	0	2	2	2	2	2	1	2	2	2	2	2	2	2	2	2	2	2	2	0	---
1	1	4	2	2	1	1	1	24	1	18	2	1	99	4	0	1	1	2	1	2	2	2	1	2	2	2	0	1	2	2	2	0	0	2	2	0	---	2	0	0	0	0	0	2	1	1	0	0	0
1	3	4	1	1	1	2		31	1	17	2	1	3	2	1	1	1	2	2	2	2	2	2	2	0	0	0	0	0	0	0	0	0	0	0		---	0	0	0	0	0	0	0
1	2	3	1	1	1	1	1	36	1	16	1	0	3	2	0	0	0	2	2	2	2	2	2	2	2	2	2	2	2	2	2	2	2	0	0	0	---	0	0	0	0	0	0	0
1	2	4	1	2	2	1	1	23	1	18	2	1	3	4	0	1	1	2	2	2	2	2	2	2	0	0	0	0	0	0	3	0	2	2	0	1	1	3	2	0	0	0	0	2	2	2	1	0	0
1	11	3	1	1	2	3		37	1	19	1	1	3	2	1	1	0	2	2	2	2	2	2	2	3	3	3	3	3	3	3	3	3	3	3		---
1	2	2	2	1	2	1	1	31	1	15	2	1	3	2	0	0	0	2	2	2	2	2	2	2	0	0	0	0	0	0	0	0	0	0	0		---	0	0	0	0	0	0	0
1	1	3	1	3	1	3		53	3	21	3	1	3	2	1	1	1	2	2	2	2	2	2	2													---
1	2	3	1	2	2	1	1	50	1	25	1	1	99	2	1	1	1	2	2	2	2	2	2	2	3	3	3	3	3	3	3	3	3	3	3		---
1	2	3	2	2	1	3		24	1	16	2	1	3	4	0	1	1	2	2	2	2	2	2	2	2	2	0	2	0	0	0	0	2	2	0	1	3	2	2	2	2	2	0	0	2	6	1	0	0
1	0	2	2	1	2	1	1	40	1	18	4	1	3	4	0	0	1	2	2	2	2	2	2	2	2	0	0	0	0	0	0	0	2	0	1	1	1 8 9	0	0	0	0	0	0	0
1	8	2	1	2	1	1	1	28	1	18	2	1	2	2	1	1	1	2	2	2	2	2	2	2	2	0	2	2	2	2	2	2	2	2	2	1	3
1	12	4	1	3	1	3		36	1	18	2	0	2	1	0	1	1	2	2	2	2	2	2	2	0	0	2	0	0	0	0	0	0	0	0	0	---
1	2	3	2	2	2	1	1	18	1	17	0	1	3	1	0	1	1	2	2	2	2	2	2	2	3	3	3	2	2	3	2	3	3	2	2	0	---
1		1	1	1	1	1	1	33	1	18	2	1	99	1	1	1	1	2	2	2	2	2	2	2	0	0	1	0	0	0	0	0	0	0	0	0	---
1	2	4	1	1	1	3		20	1	17	1	1	99	2	1	0	1	2	2	2	2	2	2	2	0	0	0	0	0	0	0	0	0	0	0		---	0	0	0	0	0	0	0
1	0	5	1	1	1	1	6	19	2			1	2	4	0	1	0	2	2	2	2	2	2	2													---
1	0	2	1	3	1	3		54	3	12	2	1	2	4	0	1	1	2	2	2	2	2	2	2													---
1	2	4	2	3	1	1	1	40	1	16	8	1	99	2	0	1	1	2	2	2	2	2	2	2	2	0	2	0	2	0	0	0	0	0	1	0	---
1	3	4	2	2	2	1	1	60	3	18	9	0	3	2	1	1	1	2	2	2	2	1	2	2													---
1	1	3	1	1	1	1	1	45	2			0	2	2	0	1	1	1	1	1	1	2	2	2													---
1	12	4	1	1	2	1	1	45	3	19	6	1	3	2	0	1	1	2	2	2	2	2	2	2													---
1	3	4	2	2	2	1	1	19	1	17	1	0	99	1	1	1	1	2	2	2	2	1	2	2	2	0	0	0	0	0	0	0	0	2	0	0	---	0	0	0	0	0	0	0
1	2	4	1	1	1	1	6	31	1	29	0	1	99	2	0	0	1	2	2	2	2	2	2	2	2	0	0	0	0	0	0	0	0	0	2	1	3	0	0	0	0	0	0	0
1	3	3	1	1	1	1	1	58	3	20	3	1	3	2	1	1	1	2	2	2	2	2	2	2													---
1	0	4	2	2	2	1	1	34	1	15	2	0	3	2	1	1	1	2	2	2	2	2	2	2	0	0	2	0	2	0	0	0	0	0	0	0	---	0	0	0	0	0	0	0
1		4	1	2	1	1	1	22	1	15	1	1	1	1	0	0	1	2	2	2	2	2	2	2	2	2	0	3	2	2	0	0	2	2	1	0	---
1	4	2	2	2	1	1	1	52	3	16	4	1	3	2	0	0	0	2	2	2	2	2	2	2													---
1	0	1	1	2	1	1	1	60	3	17	5	1	99	2	1	1	1	2	2	2	2	2	2	2													---
1	3	3	1	2	1	1	1	43	1	15	8	1	2	2	0	0	1	2	2	2	2	2	2	2	2	0	0	0	0	0	0	2	2	0	0	1	2	0	0	0	0	0	0	0
1		2	2	1	1	1	1	34	1	18	2	1	2	1	0	1	1	2	2	2	2	2	2	2	2	3	2	3	2	2	3	3	3	3	2	0	---
1	1	4	1	2	2	1	1	24	1	17	1	1	3	2	1	0	1	2	2	2	2	2	2	2	0	0	0	0	0	0	0	0	0	0	0		---	0	0	0	0	0	0	0
1	10	4	1	1	1	3		38	2			1	1	1	0	1	1	2	2	2	2	2	2	2													---
1	4	3	1	1	1	3		36	1	23	2	1	2	2	1	1	1	1	1	1	2	1	1	1	2	0	1	2	1	0	0	3	0	0	2	0	---	0	0	2	0	0	0	0	1	1	0	0	0
1	4	4	2	2	1	1	1	22	1	18	1	1	3	5	1	1	1	2	2	2	2	2	2	2	0	1	0	1	1	0	0	0	0	3	0	1	1	0	0	3	0	0	0	0	1	1	0	0	0
1		4	1	1	1	1	1	13	2			1	3	4	0	1	1	2	1	99	99	2	1	99													---
1	12	4	2	2	2	1	1	18	2			1	99	1	0	0	1	2	2	2	2	2	2	2													---
1	3	2	1	2	2	1	1	50	3	20	3	1	2	2	1	1	1	2	2	2	2	2	2	2													---
1	2	2	1	3	1	3		34	1	18	2	1	3	4	0	1	1	2	2	2	2	2	2	2	0	0	1	0	0	0	0	0	0	0	0	0	---	0	0	0	0	0	0	0
1		4	1	1	1	1	1	17	2			1	3	1	1	1	0	2	2	2	2	2	2	2													---
1	10	1	1	3	1	3		42	1	18	4	1	99	1	1	1	1	2	2	2	2	2	2	2	2	0	1	0	1	0	2	0	0	2	1	1	3
1	12	3	2	1	1	3		47	3	18	4	0	2	2	1	1	1	2	2	2	2	2	2	2													---
1	3	4	1	3	1	3		45	1	18	3	1	3	2	0	1	1	2	2	2	2	2	2	2	0	0	2	0	0	0	0	0	0	0	2	0	---	0	0	0	0	0	0	0
1	3	3	2	1	1	1	1	32	1	16	7	1	2	2	1	1	0	2	2	1	2	1	2	1	2	2	0	2	0	2	2	2	2	2	2	1	3	0	2	2	0	2	0	2	3	8	1	1	1
1	10	4	2	3	1	3		22	1	16	1	1	3	1	0	0	0	2	2	2	2	2	2	2	0	2	0	2	2	0	2	0	0	2	0	0	---
1	0	4	1	1	1	1	1	50	1	16	2	1	99	2	0	1	1	2	2	2	2	2	2	2	2	0	0	0	0	2	2	2	2	2	2	1	1 3	2	2	2	2	2	2	0	3	5	1	0	0
1	10	2	1	1	2	1	1	60	3	20	0	1	2	2	0	1	1	2	2	2	2	2	2	2													---
1	12	4	1	2	1	1	1	28	1	21	2	0	99	4	0	1	1	2	2	2	2	2	2	2	2	0	2	0	0	0	2	0	0	2	2	0	---
1	2	2	2	1	1	1	1	59	3	18	5	1	3	2	0	1	0	2	2	2	2	2	2	2													---
1	2	3	1	2	2	1	1	44	1	20	4	1	2	2	1	1	1	2	1	2	2	2	2	2	1	1	0	1	1	1	0	2	1	0	1	0	---	0	0	0	0	0	0	0
1	10	4	1	1	1	2		55	1	17	4	1	2	2	1	1	1	2	2	2	2	2	2	2	0	0	1	0	0	0	2	0	0	3	2	0	---
1	12	4	2	2	1	1	1	27	1	20	4	1	2	4	1	1	1	2	2	2	2	2	2	2	2	2	1	0	2	0	0	0	0	2	2	0	---
1	0	4	2	2	1	1	1	38	1	19	4	1	2	4	1	1	1	2	2	2	2	2	2	2	2	0	1	0	0	0	0	0	0	0	0	0	---	0	0	0	0	0	0	0
1	3	3	1	2	2	1	1	51	3	31	8	1	2	2	1	1	1	2	2	2	2	2	2	2													---
1	1	4	1	3	1	3		30	1	17	2	1	3	4	0	1	1	2	2	2	2	2	2	2	0	0	2	2	0	0	0	0	0	0	2	0	---	0	0	0	0	0	0	0
1	1	4	2	1	1	1	1	55	3	16	6	1	99	2	1	1	1	1	1	1	1	1	1	1													---
1	3	3	1	1	1	1	1	35	1	17	3	1	3	4	1	1	1	2	2	2	2	2	1	2	0	0	0	0	2	0	0	0	0	0	0	0	---	0	0	0	0	0	0	0
1	10	2	2	2	1	1	1	49	3	18	5	1	99	2	1	1	1	2	2	2	2	2	2	2													---
1	5	2	1	1	1	1	1	30	1	22	1	1	2	2	1	0	0	2	2	2	2	2	1	2	2	2	2	2	2	2	2	2	2	2	2	1	1
1	8	3	2	2	2	1	1	52	1	13	6	1	3	2	0	1	0	1	1	1	2	1	2	1	2	0	0	0	2	2	2	0	2	0	0	0	3
1	6	3	2	1	1	2		40	1	15	3	0	99	4	88	1		2	2	2	2	2	2	2	1	0	0	0	0	0	0	0	0	0	0	0	---	0	2	0	0	0	0	0	2	8	1	0	0
1	3	3	2	1	1	2		41	1	16	4	1	3	2	88	1	1	2	2	2	2	2	2	2	0	0	0	0	0	0	0	0	0	0	0		---	0	0	0	0	0	0	0
1	2	2	1	1	1	3		33	1	17	2	1	3	4	0	1	1	2	2	2	2	2	2	2	2	0	0	0	2	2	2	2	0	2	0	0	---	2	2	2	2	2	0	0	3	2	0	0	1
1	4	4	1	2	2	1	1	33	1	18	3	1	3	4	1	1	1	2	1	2	2	2	2	2	0	0	0	0	2	0	0	0	2	2	0	1	1	2	0	3	0	0	0	0	1	2	0	0	0
1	0	2	1	3	1	3		52	3	10	0	1	3	4	0	1	1	2	2	2	2	2	2	2													---
1	1	3	1	1	1	3		26	1	19	0	1	99	4	1	1	1	2	2	2	2	2	2	2	0	0	0	0	2	0	0	0	0	0	0	0	---	0	0	0	0	0	0	0
1	10	3	1	2	2	1	1	40	1	19	3	1	2	2	0	1	0	2	2	2	2	2	2	2	3	3	3	3	2	3	3	3	3	3	3	0	---
1	10	2	2	2	1	1	1	36	1	18	4	1	2	2	1	1	1	2	2	2	2	2	2	2	2	2	2	2	1	2	2	2	2	2	2	1	2
1	0	3	2	1	1	4		41	1	19	4	1	3	4	88	1		2	2	2	2	2	2	2	0	0	0	0	0	0	0	0	0	0	0		---	0	0	0	0	0	0	0
1	1	2	2	1	1	3		56	3	15	4	1	3	4	1	1	1	2	2	2	2	2	2	2													---
1	10	3	1	1	1	3		48	1	20	2	1	3	2	0	1	1	2	2	2	2	2	2	2	2	3	2	2	2	2	2	2	2	2	2	0	---
1	9	2	1	2	1	1	1	30	1	18	2	1	2	2	1	1	1	2	2	2	2	2	2	2	2	2	2	2	2	2	2	2	2	2	2	1	3
1	0	3	1	3	1	1	1	40	2			1	3	1	0	1	1	2	2	2	2	2	2	2													---
1	0	1	1	2	1	1	1	49	1	22	4	1	99	5	1	1	1	2	2	2	2	2	2	2	3	3	1	1	0	0	0	0	0	0	1	1	3	0	0	0	0	0	0	0
1		2	2	1	1	3		38	1	25	5	1	3	2	0	1	1	2	2	2	2	2	2	2	0	0	0	2	0	2	2	2	0	0	2	0	---
1		4	1	2	2	3		20	2			0	3	2	0	0	1	2	2	2	2	2	2	2													---
1	10	2	2	2	1	1	1	48	1	20	2	1	99	2	1	1	1	2	2	2	2	2	2	2	1	3	2	2	2	2	2	2	2	3	2	1	1
1	3	4	2	2	2	1	1	21	1	16	1	1	3	1	0	1	1	2	2	2	2	2	2	2	2	2	0	0	0	0	0	0	3	0	2	0	---	0	0	2	2	0	0	0	1	4	0	0	0
1	0	3	1	2	1	1	1	36	1	18	3	1	3	2	0	1	1	2	2	2	2	2	2	2	2	0	1	0	0	2	0	0	0	3	1	1	1	3	3	0	0	0	0	0	1	1	1	0	0
1	3	3	1	1	1	3		56	3	20	2	1	2	2	1	1	1	1	1	1	1	1	1	1													---
1	1	4	1	2	1	1	1	58	1	25	6	0	3	4	1	1	1	2	2	2	2	2	2	2	2	2	2	0	0	0	0	0	2	0	0	0	---	0	0	0	0	0	0	0
1	9	2	1	1	1	1	1	23	1	14	2	1	99	1	1	1	0	2	2	2	2	2	1	2	2	2	2	2	2	2	2	2	2	2	2	1	---
1	3	3	1	2	1	1	1	24	1	15	0	1	3	2	0	1	1	2	2	2	2	2	2	2	0	0	2	0	2	0	0	0	0	0	0	0	---
1	1	3	1	2	1	1	1	41	1	20	9	1	2	2	0	1	1	2	2	2	2	2	2	2	2	0	2	0	0	0	0	0	0	0	1	1	3	0	0	0	0	0	0	0
1	2	3	2	2	2	1	1	54	3	17	4	1	3	2	1	0	1	2	2	2	2	2	2	2													---
1		3	2	2	1	1	1	48	1	15	8	1	3	2	1	1	1	2	2	1	2	2	2	1	2	0	0	0	2	2	2	2	0	0	0	0	---
1	10	4	2	2	1	1	1	29	1	16	4	1	99	2	0	0	1	2	2	2	2	1	2	2	2	0	1	0	0	0	0	0	0	2	2	0	---
1		3	2	1	1	2		25	3	15	4	1	1	2	0	1	1	2	2	2	2	2	2	2													---
1	1	4	1	1	1	3		40	1	18	3	1	3	3	0	0	1	2	2	2	2	2	2	2	2	0	0	0	0	0	0	2	0	0	0	1	2	0	0	2	0	0	0	0	1	1	0	0	0
1		3	1	2	1	1	1	27	2			1	3	3	1	0	1	2	2	2	2	2	2	2													---
1	3	2	1	2	1	1	1	60	3	20	3	1	3	2	0	1	1	2	2	2	2	2	2	2													---
1	2	4	1	3	1	3		27	1	19	3	1	3	4	0	1	1	2	2	2	2	2	2	2	0	0	0	0	0	0	0	0	0	0	2	0	---	0	0	0	0	0	0	0
1		4	1	2	2	1	1	27	1	19	2	1	3	2	0	0	0	2	2	2	2	2	2	2	2	2	2	1	1	2	2	2	2	0	2	0	---
1		3	1	2	1	1	1	30	1	18	1	1	99	4	0	1	1	2	2	2	2	2	2	2	2	1	2	2	2	2	2	2	2	1	2	1	1
1	2	3	1	1	1	3		38	1	19	3	1	2	3	0	1	1	1	1	1	2	2	1	1	0	0	1	1	0	0	0	0	0	0	1	0	---	0	0	0	0	0	0	0
1	3	3	1	2	1	1	1	46	1	21	2	1	3	2	0	1	1	2	2	2	2	2	2	2	0	0	0	0	0	0	0	0	0	0	0		---	0	0	0	0	0	0	0
1	2	4	2	2	2	1	1	21	1	14	4	0	99	2	0	0	1	2	2	2	1	2	2	2	2	0	1	0	2	0	0	0	2	2	2	0	---
1	2	3	2	2	1	3		29	2			1	3	2	88	1	1	1	1	1	99	1	1	1													---
1	10	3	1	2	2	1	1	40	3	18	4	1	2	2	1	1	1	2	2	2	2	2	2	2													---
1	0	3	1	2	1	1	1	37	1	22	3	1	3	2	0	1	1	2	2	2	2	2	2	2	2	0	2	0	0	2	0	0	0	0	1	1	3	0	0	2	0	0	0	0	1	4	0	0	0
1	0	4	1	2	1	1	1	60	2			1	2	2	1	1	1	2	2	2	2	2	2	2													---
1	10	4	2	2	2	1	1	61	1	22	8	0	2	2	0	1	1	2	2	2	2	1	1	2	2	0	1	0	2	3	3	2	2	2	2	0	---
1	1	4	1	1	1	1	1	25	1	17	2	1	3	2	88	0		2	2	1	2	2	2	2	0	0	0	0	0	0	0	0	0	0	0		---	0	0	2	0	0	0	0	1	7	1	0	0
1		4	1	2	1	1	1	24	1	18	2	1	1	1	0	0	1	2	2	2	2	2	2	2	2	2	2	2	2	2	2	2	2	2	2	0	---
1	1	3	1	2	2	1	1	59	3	18	4	1	2	2	1	1	1	2	2	2	2	2	2	2													---
1	9	2	1	1	1	1	1	23	1	16	4	1	99	1	1	0	1	2	2	2	2	2	2	2	2	3	2	3	2	2	2	2	2	2	2	1	3
1	4	2	1	2	1	1	1	46	3	18	4	1	3	2	0	1	1	2	2	2	2	2	2	2													---
1	4	3	1	2	1	1	1	25	1	13	3	1	3	1	0	0	1	2	2	2	2	2	2	2	0	0	0	0	0	0	0	0	0	0	0		---	0	0	0	0	0	0	0
1	4	2	2	2	1	1	1	33	1	14	5	1	2	2	0	1	1	2	2	2	2	2	2	2	3	0	1	0	0	0	0	0	0	0	0	0	---	0	0	0	0	0	0	0
1	1	3	1	2	1	1	1	47	1	16	2	1	2	2	1	1	1	2	2	2	2	2	2	2	3	0	1	0	0	0	0	0	0	0	0	0	---	0	0	0	0	0	0	0
1	11	2	2	1	1	1	1	40	1	20	3	1	2	1	0	1	1	2	2	2	2	2	2	2	3	0	2	0	2	3	0	0	0	0	2	0	---
1	0	6	1	2	1	1	1	60	3	16	6	1	3	2	1	1	1	2	2	2	2	2	2	2													---
1	4	4	1	1	1	1	1	36	1	18	1	1	3	2	0	0	0	2	2	2	2	2	2	2	2	2	2	2	2	2	2	2	2	2	0	0	---	0	0	0	0	0	0	3	1	3	0	0	0
1	3	2	2	2	2	1	1	28	1	20	2	1	2	1	1	1	0	2	2	2	2	2	2	2	3	3	3	3	3	3	3	3	3	3	3		---
1	0	3	1	2	1	3		65	3	19	5	0	3	2	1	1	1	2	2	2	2	2	2	2													---
1	1	3	1	2	1	1	1	32	1	19	2	1	2	4	1	1	1	2	2	2	2	2	2	2	0	0	2	0	0	0	0	0	0	0	1	1	1	0	0	0	0	0	0	0
1		4	1	2	1	1	1	22	1	16	2	1	2	1	0	0	0	2	2	2	2	2	2	2	2	2	1	2	2	2	2	2	0	2	1	0	---
1	2	3	1	1	1	3		25	2			1	3	4	1	1	0	2	2	2	99	2	1	2													---
1	9	4	2	2	1	1	1	30	1	18	4	0	3	2	0	0	1	2	2	2	2	2	2	2	2	0	1	0	2	0	0	0	0	0	2	0	---
1	4	4	2	3	2	3		26	1	18	5	1	2	1	1	1	1	2	1	1	2	2	2	1	0	2	1	2	2	0	0	0	0	2	2	0	---
1	1	4	2	1	1	1	4	32	1	20	5	1	3	2	0	1	0	2	1	2	2	2	2	2	2	2	0	0	2	0	0	0	2	2	2	1	2	0	2	2	0	2	0	0	3	1	1	0	0
1	1	4	1	2	2	1	1	43	1	19	4	1	3	2	1	0	1	2	2	2	2	2	2	2	0	2	2	0	0	0	2	0	0	3	0	0	---	0	0	3	0	0	0	0	1	5	0	0	0
1		3	1	1	1	3		29	1	16	2	1	3	1	1	1	1	2	2	2	2	2	2	2	0	0	2	0	0	0	0	0	0	0	0	0	---
1		3	1	2	1	1	1	27	1	18	2	1	3	2	0	0	1	2	2	2	2	2	2	2	2	2	2	2	2	2	2	2	2	2	1	0	---
1		4	2	1	1	1	1	50	2			1	3	2	0	0	1	2	1	1	99	2	1	1													---
1	0	3	1	2	1	1	1	22	1	16	4	1	99	2	1	0	1	2	2	2	2	2	2	2	0	2	0	0	0	0	0	0	0	0	0	0	---	0	0	0	0	0	0	0
1	2	3	1	2	1	1	1	35	1	18	4	1	3	2	1	0	1	2	2	2	2	2	2	2	2	2	0	0	0	0	0	0	2	0	0	1	2	0	2	2	2	0	0	0	1	16	1	0	0
1	2	3	2	1	1	2		46	1	15	3	1	3	2	88	1		2	2	2	2	2	2	2	0	0	0	0	0	0	0	0	0	0	0		---	0	0	0	0	0	0	0
1	0	4	1	3	1	2		55	1	16	2	0	3	4	88	1		2	2	2	2	2	2	2	0	0	0	0	0	0	0	0	0	0	0		---	0	0	0	0	0	0	0
1	0	3	1	2	1	1	1	29	2			1	3	2	0	0	1	2	2	2	2	2	1	1													---
1	5	4	1	2	1	1	1	26	1	17	2	1	3	2	0	0	0	2	2	2	2	2	2	2	2	0	0	0	2	2	0	2	2	0	1	1	3	2	0	2	0	0	0	0	3	4	0	0	0
1	2	3	2	2	1	1	1	26	1	18	4	1	3	3	0	1	0	2	2	2	2	2	2	2	2	0	2	2	0	3	0	0	2	0	2	1	3	0	0	0	0	0	0	0
1	9	2	1	2	2	1	1	61	3	20	5	1	3	2	1	1	0	2	2	2	2	2	2	2													---
1		3	1	2	1	1	1	22	1	20	0	1	2	3	1	0	1	2	1	2	2	2	2	2	0	0	2	0	2	0	0	0	0	0	1	0	---
1	0	3	1	2	1	1	1	36	1	14	6	1	2	2	0	0	1	2	2	2	2	1	2	1	3	2	0	2	1	0	3	2	2	0	2	0	---
1		4	2	2	1	1	1	20	1	20	0	1	99	2	0	0	1	2	1	2	2	2	2	1	2	0	2	0	1	2	0	1	2	0	2	0	---
1	10	3	1	2	2	2		29	1	19	3	0	3	4	0	1	1	2	2	2	2	2	2	2	2	0	1	0	2	0	0	0	0	3	2	0	---
1	1	2	1	2	2	1	1	30	1	25	2	1	3	2	0	0	0	2	1	2	2	2	2	2	3	3	3	3	3	3	3	3	3	3	3		---
1		3	2	3	1	2		16	2			1	3	1	0	1	1	2	2	2	2	2	2	2													---
1		3	2	2	1	1	1	35	1	17	5	1	99	1	1	1	1	2	2	2	2	2	2	2	2	2	2	2	2	2	2	2	2	0	1	0	---
1	2	1	2	1	1	3		55	3	20	6	1	99	1	1	1	1	2	2	1	1	1	1	1													---
1	0	2	1	1	1	1	1	22	1	18	2	1	3	4	0	1	1	2	2	2	2	99	2	2	2	2	2	2	2	2	2	2	2	2	2	0	---	2	2	2	2	2	2	2	2	1	0	0	0
1		2	1	1	2	1	1	13	2			1	2	4	1	1	1	2	2	2	2	2	2	2													---
1	10	2	2	2	1	1	1	50	1	18	6	1	2	2	1	1	0	2	2	2	2	2	2	2	2	2	2	2	2	2	2	2	2	2	2	1	1
1	0	4	1	2	2	1	1	29	1	18	3	1	3	4	1	1	1	2	2	2	2	2	2	2	0	0	2	0	2	0	0	0	0	0	0	0	---	0	0	0	0	0	0	0
1		4	2	1	1	1	1	15	2			1	3	2	0	1	1	2	1	2	2	2	2	2													---
1	11	5	1	2	2	1	1	18	2			1	3	5	0	1	1	1	2	2	2	2	2	2													---
1	3	4	1	2	2	1	1	45	3	20	6	1	3	2	1	1	1	2	1	2	2	2	2	2													---
1	4	3	1	1	1	3		46	1	20	2	1	2	2	1	1	1	1	2	1	2	2	2	1	2	2	1	0	0	0	0	0	0	0	2	0	---	0	2	2	0	0	0	0	2	1	0	0	1
1	1	3	1	1	1	3		35	1	17	3	0	3	4	1	1	1	2	2	2	2	2	2	2	2	0	0	0	2	0	0	2	0	0	0	0	---	2	0	2	0	0	0	0	2	15	1	0	0
1		2	2	2	1	1	1	45	1	22	5	1	2	2	1	1	1	2	2	2	2	2	2	2	2	0	0	2	0	2	0	2	0	0	2	0	---
1	6	2	1	2	1	1	1	39	1	18	4	1	3	2	0	0	1	2	2	2	2	2	2	2	0	0	0	0	0	0	0	0	0	0	0		---	0	0	0	0	0	0	0
1		2	2	2	1	1	1	38	1	18	3	1	99	2	0	0	1	2	2	2	2	2	2	2	2	2	2	2	2	2	2	2	2	2	2	0	---
1	4	4	1	1	1	1	1	40	1	15	5	1	3	4	0	1	1	2	2	2	2	2	2	2	2	0	0	0	0	0	0	0	0	0	0	0	---	0	0	0	0	0	0	0
1	1	4	2	1	2	4		30	1	27	1	0	3	4	88	1		2	2	2	2	2	2	2	0	0	0	0	0	0	0	0	0	0	0		---	0	0	0	0	0	0	0
1	1	3	1	2	2	1	1	25	1	15	4	1	3	2	1	0	1	1	1	1	2	1	1	1	0	2	0	2	2	2	0	2	2	0	0	0	---	0	0	0	0	0	0	0
1		2	2	2	1	1	1	17	2			1	3	2	0	0	0	2	2	2	2	2	2	2													---
1		4	1	2	1	1	1	28	1	19	2	1	99	4	0	0	0	2	2	2	2	2	2	2	2	2	0	0	0	0	0	0	0	0	0	0	---
1	0	4	1	3	1	3		35	1	18	2	1	3	2	0	1	1	2	2	2	2	2	2	2	0	0	2	0	0	0	0	0	0	0	2	1	1	0	0	0	0	0	0	0
1	8	2	2	1	1	1	1	38	1	18	6	1	99	2	1	1	1	2	2	2	2	2	2	2	2	0	2	3	2	3	2	2	0	2	2	1	---
1	0	4	1	2	1	1	1	52	3	17	4	1	3	2	1	1	1	2	2	2	2	2	2	2													---
1	6	1	1	1	2	4		32	1	19	1	0	1	5	88	1		2	2	2	2	2	2	2	2	0	0	0	0	0	0	0	0	0	0	0	---	0	0	0	0	0	0	0
1	2	3	1	1	2	3		50	3	20	4	1	3	2	0	1	0	2	2	2	2	2	2	2													---
1	10	4	1	1	2	1	1	45	1	25	1	1	3	2	0	0	1	1	2	2	2	2	1	2	2	0	1	3	2	2	0	2	2	3	2	0	2
1		3	2	2	1	1	1	39	1	14	5	1	2	2	1	1	1	2	2	2	2	2	2	2	1	1	0	0	0	1	1	1	2	0	1	0	---
1	3	2	1	1	1	1	1	37	1	18	3	1	3	2	0	1	1	2	2	2	2	2	2	2	2	0	0	0	0	0	0	0	0	0	0	0	---	0	0	0	0	0	0	0
1	10	3	1	3	1	3		27	3	20	0	1	1	2	0	0	0	2	2	2	2	2	2	2													---
1	4	4	1	2	1	2		23	1	16	1	0	1	2	0	1	1	2	2	2	2	2	2	2	2	2	2	2	2	0	2	0	0	0	2	0	---
1	9	2	2	2	1	1	1	40	1	18	7	1	99	2	1	1	1	2	2	2	2	2	2	2	2	2	2	2	2	2	2	2	2	2	2	1	1
1	0	4	1	1	1	2		32	1	15	2	1	3	2	1	1	0	2	2	2	2	2	2	2	0	0	0	0	2	0	0	0	0	0	0	0	---	0	0	0	0	0	0	0
1	2	3	1	2	1	3		29	1	19	2	1	3	1	1	1	1	2	2	2	2	2	2	2	3	2	3	3	3	3	0	3	3	0	2	1	1	0	3	3	3	0	0	3	1	2	1	0	0
1	2	2	1	3	1	3		26	1	20	2	1	3	5	0	1	1	2	2	2	2	2	2	2	2	0	0	0	0	0	0	0	2	0	1	1	2	0	0	0	2	0	0	0	1	5	0	0	0
1	2	3	2	2	1	1	1	40	3	14	4	1	2	2	1	1	0	2	2	2	2	2	2	2													---
1		4	2	2	2	1	1	40	1	16	7	1	3	2	0	0	1	2	2	2	2	2	2	2	2	0	1	0	2	0	0	0	0	2	2	0	---
1	1	3	1	1	1	3		33	1	16	2	0	3	2	1	1	1	1	1	2	2	2	2	2	2	0	0	0	2	0	0	0	2	0	2	0	---	0	0	0	0	0	0	0
1	4	3	1	1	2	1	1	30	3	15	4	1	3	2	0	1	1	2	2	2	2	2	2	2													---
1		4	2	1	1	3		18	2			1	3	1	0	0	1	2	2	2	2	2	2	2													---
1	1	2	1	3	1	1	1	36	1	15	2	1	3	2	0	0	0	2	2	2	2	2	2	2	2	2	0	0	0	0	0	0	0	0	0	0	---	0	0	0	0	0	0	0
1	10	3	1	2	2	1	1	35	1	18	5	0	99	1	1	1	0	2	2	2	2	2	2	2	3	3	3	3	2	3	2	3	3	3	3	1	3
1	5	3	2	2	1	1	1	44	1	17	5	1	3	2	0	1	1	2	2	2	2	2	2	2	0	0	0	0	0	0	0	0	0	0	0		---	0	0	0	0	0	0	0
1		4	2	1	1	3		18	2			1	3	1	0	0	1	2	2	2	2	2	2	2													---
1	10	4	2	2	1	1	1	33	1	16	3	1	3	2	0	0	1	2	2	2	2	2	2	2	0	0	1	0	2	0	0	0	0	2	2	0	---
1	5	4	1	2	1	1	1	30	1	14	2	1	2	4	0	0	1	2	2	2	2	2	2	2	2	2	1	0	0	0	0	0	0	0	0	1	2	0	0	2	0	0	0	0	1	2	0	0	0
1	12	4	1	1	1	3		33	1	25	2	1	3	1	0	1	0	2	2	2	2	2	2	2	2	2	2	2	2	2	2		2	2	2	0	---
1	2	4	2	2	1	1	6	54	1	16	9	0	3	2	0	0	1	2	2	2	2	2	1	1	2	0	1	0	0	0	0	0	2	0	2	0	---	0	0	0	0	0	0	0
1		5	2	1	1	1	1	19	2			1	2	5	0	1	1	2	2	2	2	2	2	2													---
1	0	3	2	3	2	1	1	37	2			1	3	2	0	1	1	2	2	2	2	2	2	2													---
1	10	4	2	1	1	3		29	1	25	3	1	2	1	0	1	1	2	2	2	2	2	2	2	0	0	1	0	0	0	0	0	0	0	0	0	---
1	0	4	1	3	1	3		40	1	18	2	1	3	1	0	0	1	2	2	2	2	2	2	2	2	0	2	0	0	0	0	0	0	0	2	1	3	0	0	0	0	0	0	0
1		5	2	2	2	1	1	19	2			1	3	5	0	0	1	2	2	2	2	2	2	2													---
1	3	2	2	2	1	1	1	26	1	20	2	1	3	2	0	0	1	2	2	2	2	2	2	2	2	0	0	0	0	0	0	2	2	0	0	1	2	0	0	0	0	0	0	0
1	0	3	2	2	1	1	1	32	1	16	3	0	3	2	0	0	1	2	2	2	2	2	1	2	0	0	1	0	0	0	0	0	2	0	1	0	---	0	0	2	0	0	0	0	1	25	0	0	0
1		2	1	2	1	1	1	23	1	18	2	1	3	4	0	1	1	2	2	2	2	2	2	2	2	0	1	2	0	0	0	2	2	0	2	0	---
1	6	4	1	1	1	2		60	1	18	7	1	3	2	88	1		2	2	2	2	2	2	2	0	0	0	0	0	0	0	0	0	0	0		---	0	0	0	0	0	0	0
1	4	4	1	2	1	1	1	38	1	17	5	1	3	2	0	0	0	1	2	2	2	2	2	2	2	0	0	0	0	0	0	2	0	3	0	1	1 3	0	0	3	0	0	0	0	2	3	0	0	0
1	3	4	1	3	1	3		43	1	25	2	1	2	4	0	1	1	2	2	2	2	2	2	2	0	0	1	0	0	0	0	0	0	0	0	0	---	0	0	0	0	0	0	0
1		4	1	2	2	1	1	30	1	28	0	0	3	2	0	0	1	2	2	2	2	2	2	2	2	0	1	0	2	0	0	0	0	2	2	0	---
1	6	4	1	2	2	1	1	38	1	16	5	1	3	2	1	1	1	2	2	2	2	2	2	2	0	0	0	0	2	0	0	0	0	0	0	0	---	0	0	0	0	0	0	0
1		3	1	1	1	1	1	18	2			1	2	4	0	1	1	2	2	2	1	2	2	2													---
1	1	6	2	1	2	4		45	3	13	5	0	3	4	1	1	1	2	2	2	2	2	2	2													---
1		3	1	1	1	3		40	3	19	4	0	2	1	1	1	1	2	2	2	2	2	2	2													---
1	4	2	1	1	1	1	1	41	3	17	4	1	3	2	88	1		2	2	2	2	2	2	2													---
1	4	4	1	2	1	1	1	24	1	19	2	1	3	1	0	1	1	2	2	2	2	2	2	2	0	0	1	0	0	0	0	0	0	0	0	0	---	0	0	0	0	0	0	0
1	12	3	2	2	2	1	1	22	1	16	1	0	99	2	0	1	1	2	1	1	1	1	2	2	0	0	1	0	2	0	0	0	0	0	2	0	---
1		3	1	1	1	3		50	1	17	3	0	2	2	1	1	1	2	2	2	2	2	2	2	2	0	1	0	0	0	0	0	0	0	2	0	---
1	11	2	2	2	1	1	1	37	1	18	5	1	2	1	1	1	1	2	2	2	2	2	2	2	2	2	2	2	2	2	2	2	2	2	2	1	1
1		4	2	2	1	1	1	60	2			1	3	2	0	0	0	2	2	2	2	2	2	2													---
1	1	4	1	2	1	1	4	44	3	17	4	1	99	2	0	1	1	2	1	1	2	2	2	1													---
1	10	2	2	2	1	1	1	38	1	18	5	1	2	2	0	1	1	2	2	2	2	2	2	2	2	3	2	2	2	2	3	3	2	3	2	0	---
1	10	4	1	3	2	2		39	1	22	3	1	2	1	0	1	0	2	2	2	2	2	2	2	0		2	0	0	0	0	0	0	0	2	0	---
1		3	1	2	1	1	1	30	1	17	3	1	99	2	1	0	1	2	2	2	2	2	2	2	2	2	0	2	1	2	2	2	0	1	2	0	---
1	12	4	1	2	2	1	1	28	1	19	3	0	99	2	0	1	1	2	2	2	2	1	2	2	2	0	1	0	0	0	0	0	2	0	2	0	---
1		4	1	1	1	1	1	22	1	18	2	1	3	2	0	1	0	2	2	2	2	2	2	2	1	1	0	1	1	1	1	1	2	0	0	0	---
1	3	4	1	3	1	3		25	1	18	2	1	3	5	0	1	1	2	2	2	2	2	2	2	0	0	2	0	2	0	0	0	0	0	1	1	1	0	0	0	0	0	0	0
1	10	4	1	1	1	3		30	1	17	2	1	2	1	0	1	1	2	2	2	2	2	2	2	2	3	2	3	2	2	2	2	2	2	2	0	---
1	2	3	1	2	1	1	1	48	1	16	5	1	3	2	0	0	1	2	2	2	2	2	2	2	2	0	0	0	0	0	0	0	0	0	0	0	---	0	0	0	0	0	0	0
1	3	3	1	2	1	1	1	36	1	19	5	1	99	2	0	0	1	2	2	2	2	2	2	2	3	0	2	0	0	0	3	0	0	0	2	1	3	3	0	0	3	0	0	0	2	3	0	0	0
1	6	4	2	2	2	1	1	33	1	20	4	1	3	2	0	1	1	2	1	1	2	2	2	2	2	0	1	0	2	3	2	3	0	2	2	0	---
1	10	4	1	2	2	1	1	50	1	19	3	1	3	2	0	1	1	2	2	2	2	2	2	2	2	2	2	0	2	0	2	2	0	2	2	0	---
1	3	3	1	2	1	1	1	26	1	12	2	1	2	5	0	1	1	2	2	2	2	2	2	2	3	0	2	0	0	0	0	0	0	0	1	1	1	0	0	0	0	0	0	0
1		5	2	1	1	1	1	18	2			1	3	5	0	1	1	2	2	2	2	2	2	2													---
1	0	2	2	2	1	1	4	55	1	15	5	1	2	2	0	1	1	2	2	2	2	2	1	2	2	0	2	0	0	0	2	0	0	0	2	1	1	2	0	0	0	0	0	0	1	5	1	0	1
1	5	3	2	1	2	3		46	3	17	4	0	2	2	0	1	1	2	2	2	2	2	2	2													---
1	0	3	2	2	1	1	1	35	3	18	2	1	3	2	0	1	1	2	2	2	2	2	2	2													---
1	3	3	1	1	1	3		31	1	28	1	0	3	2	0	0	1	2	2	2	2	2	2	2	2	2	0	0	0	2	0	0	0	0	0	1	1 3	0	0	0	0	0	0	0
1	12	4	1	2	2	1	1	62	3	23	6	1	3	2	0	0	1	2	2	2	2	2	2	2													---
1	4	4	2	1	1	1	1	37	1	18	4	1	99	3	1	1	1	2	2	2	2	2	2	2	2	2	0	0	0	0	0	2	0	0	0	1	2	0	0	0	0	0	0	0
1	2	4	1	1	1	1	1	35	1	14	6	1	3	2	88	0		2	2	2	2	2	2	2	1	0	0	0	0	2	0	0	0	0	0	1	1	1	1	2	1	2	0	0	3	14	0	0	0
1	1	4	2	3	1	1	1	18	1	17	1	1	2	2	0	1	1	2	2	2	2	2	2	1	0	0	0	0	0	0	0	0	0	0	0		---	0	0	0	0	0	0	0
1	0	4	2	2	1	1	1	30	1	16	2	1	3	4	0	1	0	2	2	2	2	2	2	2	2	0	1	0	0	0	2	0	2	0	0	1	2	2	2	2	0	0	0	0	2	5	0	0	0
1	10	4	1	2	1	1	1	49	1	15	4	1	2	2	0	0	1	2	2	2	2	1	2	2	2	0	2	2	0	3	2	2	3	0	2	0	---
1	12	2	1	1	2	3		42	1	18	2	1	2	1	1	0	0	2	1	2	2	2	2	2	3	3	3	3	3	3	3	3	3	3	3		---
1	4	3	1	2	1	1	1	35	1	18	5	0	3	2	0	1	1	2	2	2	2	2	2	2	2	2	2	2	2	2	2	2	0	0	2		---
1	0	3	1	2	2	1	1	28	1	16	4	0	2	2	1	0	1	2	2	2	2	2	2	2	2	2	2	0	0	0	0	0	0	0	2	0	---	0	0	0	0	0	0	0
1	0	1	2	2	1	1	1	23	1	19	1	1	3	5	1	1	0	2	2	2	2	2	2	2	0	0	2	0	0	0	0	0	0	0	0	0	---	0	0	0	0	0	0	0
1	4	2	1	1	1	3		38	1	18	5	1	3	4	0	1	1	2	2	2	2	2	2	2	0	0	0	0	0	0	0	0	0	0	0		---	0	0	0	0	0	0	0
1	4	3	2	2	1	1	1	28	1	17	4	1	2	4	1	1	0	2	2	2	2	2	1	2	2	0	0	0	3	0	2	0	0	0	2	0	---	0	0	0	0	0	0	0
1	1	4	1	1	1	1	1	24	1	19	1	1	2	5	0	1	0	2	2	2	2	2	2	2	0	0	2	2	2	0	0	0	0	0	0	0	---	0	0	2	0	0	0	0	1	1	0	0	0
1	4	3	2	1	1	3		45	1	18	3	1	2	3	0	1	1	2	2	1	2	1	1	1	2	0	2	0	2	0	0	0	0	0	2	0	---	3	3	0	0	0	0	0	2	6	0	0	0
1		4	1	2	1	1	1	20	2			1	3	1	1	1	1	2	2	2	2	2	2	1													---
1	5	4	2	3	1	3		38	1	15	5	1	3	2	0	1	0	2	2	2	2	2	2	2	3	3	2	0	2	0	3	3	3	0	2	0	---
1	5	4	1	3	1	3		24	1	16	2	1	3	5	0	1	1	2	2	2	2	2	2	2	0	0	1	0	0	0	0	0	0	0	0	0	---	0	0	0	0	0	0	0
1	10	4	2	2	2	1	1	49	1	18	7	1	3	2	0	0	1	2	2	2	2	2	2	2	2	0	2	0	2	0	0	0	0	0	2	0	---
1	3	3	1	1	1	3		46	1	22	3	1	2	2	0	1	1	2	2	2	2	2	1	1	2	0	1	0	0	0	0	0	0	0	2	0	---	2	3	3	0	3	0	0	2	5	0	0	0
1	0	4	1	3	1	3		50	3	15	3	1	3	2	0	0	0	2	2	2	2	1	2	2													---
1	1	4	1	3	1	3		26	1	18	2	1	3	3	0	1	1	2	2	2	2	2	2	2	2	0	2	0	0	0	0	0	0	0	1	0	---	0	0	0	0	0	0	0
1	5	3	1	1	2	3		30	1	15	1	0	99	2	0	0	1	2	2	2	2	2	2	2	3	3	3	3	2	3	3	2	3	3	2		---
1	12	4	1	1	1	2		45	1	18	3	0	1	1	1	0	1	2	2	2	2	2	2	2	0	0	1	0	2	0	0	0	0	0	0	0	---
1	0	5	2	3	1	1	1	18	2			1	3	5	0	1	1	2	2	2	2	2	2	2													---
1		2	2	2	1	1	1	37	3	18	3	1	2	2	0	1	1	2	2	2	2	2	2	2													---
1		3	1	2	2	1	1	21	1	17	1	1	99	2	0	0	0	2	2	2	2	2	2	2	2	2	0	2	2	2	2	2	2	2	2	0	---
1	3	3	1	2	1	1	1	40	1	19	3	1	3	4	0	1	1	2	2	2	2	2	2	2	2	2	2	2	2	2	2	2	3	3	1	1	1	3	3	3	0	3	3	0	3	1	1	0	1
1	6	4	1	2	2	1	1	65	3	18	3	1	2	2	1	1	1	2	2	2	2	2	2	2													---
1	0	2	1	1	1	3		40	1	17	2	1	3	4	0	1	1	2	2	2	2	2	2	2	2	0	1	0	0	0	0	0	0	0	0	0	---	0	0	0	0	0	0	0
1	1	2	1	1	1	3		55	1	20	2	1	3	2	0	0	1	2	2	2	2	2	2	2	0	0	0	0	0	0	0	0	0	0	0		---	0	0	0	0	0	0	0
1	1	6	2	3	1	1	1	32	1	15	3	1	3	2	1	1	1	2	2	2	2	2	2	2	0	0	1	0	0	0	0	0	0	0	0	0	---	0	0	0	0	0	0	0
1	12	3	2	2	2	1	1	32	1	18	4	1	3	1	0	1	1	2	2	2	2	2	2	2	2	0	1	0	2	0	0	0	0	0	2	0	---
1		3	1	2	2	1	1	26	1	16	4	0	99	2	0	0	1	2	2	2	2	2	2	2	2	3	3	2	3	2	2	2	2	2	2	1	3
1	10	4	1	1	2	1	1	34	1	18	2	1	99	2	0	0	1	2	2	2	2	2	2	2	3	3	1	3	2	3	0	2	0	3	2	0	---
1	0	4	2	2	1	1	1	27	1	16	3	1	3	2	0	1	1	2	2	1	2	2	2	2	2	1	2	2	2	2	2	0	2	2	2	1	1	2	0	2	2	2	0	0	2	3	1	0	0
1	0	3	1	1	1	1	1	48	1	20	3	0	3	2	0	1	1	2	2	2	2	2	2	2	2	2	0	0	0	0	0	0	0	0	0	1	3	0	0	0	0	0	0	0
1	10	3	1	2	2	3		45	1	18	5	0	3	1	0	1	0	2	2	2	2	2	2	2	3	3	3	3	2	2	2	3	2	2	3	1	3
1	10	4	1	2	2	1	1	45	1	22	3	1	3	2	0	0	1	2	2	2	2	2	2	2	2	0	1	0	2	2	2	2	0	0	2	0	---
1		3	1	2	1	1	1	31	1	19	3	1	3	2	0	1	1	2	2	2	2	2	2	2	2	0	2	0	0	0	0	2	2	0	0	0	---
1	3	1	2	3	1	3		33	1	22	2	1	3	5	1	1	1	2	2	2	2	2	2	2	0	0	2	0	0	0	0	0	0	0	1	0	---	0	0	0	0	0	0	0
1	0	2	2	1	1	1	1	45	3	15	7	1	3	2	0	1	1	2	1	2	2	2	2	1													---
1	3	3	1	1	1	1	4	36	1	20	3	1	3	2	1	1	1	1	1	1	1	1	1	1	2	0	0	0	0	0	0	0	0	0	2	0	---	0	2	2	0	0	0	0	1	4	0	0	0
1	4	2	1	2	2	1	1	16	2			1	3	1	1	1	1	1	2	2	2	2	2	2													---
1	3	3	1	1	1	3		36	1	17	4	1	3	4	0	1	1	2	2	2	2	2	2	2	2	2	1	0	2	2	0	0	0	0	1	1	3	0	0	0	2	0	0	0	1	19	0	0	1
1	0	3	1	2	1	1	1	40	1	14	4	1	2	2	1	0	1	2	2	2	2	2	2	2	0	0	0	0	0	0	0	0	0	0	0		---	0	0	0	0	0	0	0
1	12	4	2	2	1	1	1	23	1	18	1	1	3	1	0	1	0	2	1	2	2	2	2	2	0	1	2	2	0	0	0	0	2	0	0	1	---
1	2	4	1	1	1	3		27	1	16	2	1	3	3	0	1	1	2	2	2	2	2	2	2	0	0	0	0	0	0	0	0	0	0	0		---	0	0	0	0	0	0	0
1	0	4	1	1	1	1	1	18	1	13	1	1	3	4	1	1	1	2	2	2	2	2	2	2	1	1	2	2	2	2	0	2	2	2	2	0	---	2	2	2	2	2	2	0	3	1	0	0	0
1	10	4	1	1	2	1	1	62	3	18	1	1	2	2	0	1	1	2	2	2	1	2	2	2													---
1	0	4	1	2	1	1	1	29	1	23	2	1	2	2	0	1	1	2	2	2	2	2	2	2	2	2	0	0	0	0	0	0	0	0	1	1	1	0	0	0	0	0	0	0
1		3	1	1	1	3		60	1	22	1	0	2	2	0	1	1	2	2	2	2	2	2	2	2	0	0	0	0	2	0	2	2	0	0	0	---
1	3	2	2	1	1	3		40	1	19	5	1	2	4	0	1	1	2	2	2	2	2	2	2	0	0	1	0	0	0	0	0	0	0	0	0	---	0	0	0	0	0	0	0
1	3	3	1	1	2	1	1	41	4	22	3	1	99	4	1	0	1	2	2	2	2	2	2	1													---
1	3	3	1	2	1	1	1	43	3	15	3	1	3	2	1	1	1	2	2	2	2	2	2	2													---
1	1	3	1	3	1	3		26	1	19	2	1	3	5	0	1	1	2	2	2	2	2	2	2	2	0	2	0	0	0	0	0	2	0	1	1	2	0	0	0	0	0	0	0
1	10	4	1	1	1	2		35	1	19	0	0	3	2	0	1	1	2	2	2	2	2	2	1	2	2	2	0	2	0	2	2	2	0	2	0	---
1		5	1	2	1	1	1	22	2			1	2	2	1	1	1	2	2	2	2	2	2	2													---
1	10	4	1	2	1	1	1	33	1	23	1	0	99	2	0	1	1	1	2	2	2	2	2	2	2	0	1	0	2	0	0	0	0	0	2	0	---
1	4	2	2	2	1	1	1	59	3	15	3	1	3	4	0	0	1	2	2	2	2	2	2	2													---
1	8	2	1	1	1	1	1	22	1	16	3	1	2	2	1	1	0	2	2	2	2	2	2	2	2	2	2	2	2	2	2	2	2	2	2	1	1
1	6	3	1	3	1	3		36	1	15	2	0	2	2	1	1	1	2	2	2	2	2	2	2	3	0	1	0	0	2	0	0	0	0	0	0	---	0	0	0	0	0	0	0
1		3	2	2	1	2		23	1	17	2	0	1	1	0	0	1	2	2	2	2	2	2	2	0	0	2	0	0	2	2	2	0	0	2	0	---
1	10	2	1	2	1	1	1	30	1	18	2	1	2	2	0	1	1	2	2	2	2	2	2	2	2	3	2	2	2	2	2	2	3	2	2	0	---
1	3	3	2	2	1	1	1	40	1	19	5	1	3	2	1	1	1	2	2	2	2	2	2	2	2	0	1	0	0	0	0	0	0	0	0	0	---	0	0	2	0	0	0	0	2	3	0	0	0
1	12	4	1	2	2	1	1	51	3	23	2	1	2	2	0	1	1	2	2	2	2	2	2	2													---
1	10	2	1	1	1	3		42	1	16	4	1	3	2	0	0	0	2	2	2	2	2	2	2	2	2	1	0	0	3	3	0	0	0	2	0	---
1	0	3	1	2	1	1	1	41	1	20	5	1	3	2	0	1	1	2	2	2	2	2	2	2	0	3	1	0	0	2	2	3	3	3	2	1	1	3	3	3	0	0	0	0	1	3	0	0	0
1	1	4	1	2	2	1	1	30	1	18	3	0	3	4	1	1	0	2	2	2	2	2	2	2	0	0	2	0	0	0	0	0	0	0	0	0	---	0	0	0	0	0	0	0
1	2	3	2	2	1	1	1	28	3	18	3	1	2	2	0	1	1	2	2	2	2	2	2	2													---
1	8	2	2	2	1	1	1	24	1	16	2	1	2	2	1	0	1	2	2	2	2	2	2	2	2	1	1	2	2	2	2	2	2	1	1	1	3
1	3	4	1	2	2	1	1	22	1	18	1	1	99	4	1	1	1	2	2	2	2	2	2	2	0	0	0	0	0	0	2	2	0	2	0	0	---	0	0	0	0	0	0	0
1		5	1	1	2	1	1	16	2			1	3	3	1	1	1	2	2	2	2	2	2	2													---
1	10	4	1	2	2	1	1	25	1	18	2	1	3	2	0	1	1	1	2	2	2	2	2	2	2	0	1	0	2	0	0	0	0	0	2	0	---
1	0	4	1	2	1	1	1	35	1	15	4	1	3	2	1	0	1	2	2	2	2	2	2	2	0	0	0	0	0	0	0	0	0	0	0		---	0	0	0	0	0	0	0
1	8	2	1	1	1	3		41	1	18	3	1	3	2	1	1	1	2	2	2	2	2	2	2	2	2	2	2	2	2	2	2	2	2	2	1	---
1	11	2	2	2	1	1	1	37	1	18	3	1	3	2	1	0	1	2	2	2	2	2	1	2	1	2	2	1	1	1	1	1	1	1	1	1	1
1	12	4	1	1	1	3		50	3	15	4	0	2	2	0	1	1	2	2	2	2	2	2	2													---
1	0	4	1	2	1	3		59	1	19	2	0	3	2	1	0	1	2	2	2	2	2	2	2	0	0	0	0	0	0	0	0	0	0	0		---	0	0	0	0	0	0	0
1	0	4	1	2	1	1	1	60	3	25	7	1	3	4	0	1	1	2	2	2	2	1	2	2													---
1	0	2	2	1	1	1	1	32	1	14	2	1	3	3	0	1	1	2	2	2	2	2	2	2	2	0	2	0	0	0	0	0	0	0	1	0	---	0	0	0	0	0	0	0
1	10	2	1	1	1	1	1	50	3	18	3	1	99	2	1	1	1	2	2	2	2	2	2	2													---
1	12	2	2	1	1	1	1	18	2			1	3	2	0	0	1	2	2	2	2	2	2	2													---
1	9	3	1	2	2	1	1	35	1	18	5	1	2	2	0	0	1	2	2	2	2	2	2	2	3	3	3	3	3	3	3	3	3	3	3		---
1	0	5	2	3	1	1	1	23	1	20	0	1	3	5	0	1	1	2	2	2	2	2	2	2	0	0	1	0	0	0	0	0	0	3	0	0	---	0	0	0	0	0	0	0
1	12	4	1	2	1	3		23	1	18	1	0	2	1	0	1	1	2	2	2	2	2	2	2	0	0	1	0	0	0	0	0	0	0	1	0	---
1	3	2	1	1	1	1	1	18	2			1	3	4	0	1	1	2	2	2	2	2	2	2													---
1	1	4	1	2	1	3		28	1	19	2	1	3	4	1	1	1	2	2	2	2	2	2	2	3	0	1	0	0	0	0	0	0	0	0	0	---	3	0	3	0	0	0	0	1	5	0	0	0
1	2	3	2	2	1	3		24	1	18	2	0	3	2	88	1	1	1	1	1	1	1	1	1	3	0	1	0	0	3	0	0	2	3	1	0	---	3	3	0	0	0	3	0	1	2	0	0	1
1	12	4	1	1	1	3		40	1	20	2	0	3	2	0	1	0	2	2	2	2	2	2	2	0	0	1	0	0	0	0	0	0	0	0	0	---
1	0	5	1	1	1	1	1	23	2			1	99	5	0	1	1	2	2	2	2	2	2	2													---
1	2	3	2	3	1	1	1	47	3	18	5	1	2	2	0	1	1	2	2	2	2	2	2	2													---
1	10	2	1	2	1	1	1	45	1	20	0	1	99	2	1	1	0	2	2	2	2	2	2	2	2	2	2	2	2	2	2	2	3	3	2	1	3
1	2	5	1	1	1	1	1	26	1	22	1	1	3	5	1	1	1	2	2	2	2	2	2	2	0	0	0	0	0	0	0	0	0	0	0		---	0	0	0	0	0	0	0
1		4	1	1	1	1	1	28	1	16	5	1	2	2	0	1	0	2	2	2	1	2	2	2	2	0	2	2	2	0	2	0	0	2	2	0	---
1	1	4	1	1	2	1	1	42	1	18	5	1	3	2	0	1	0	1	2	2	2	2	2	2	2	0	0	0	0	0	0	2	0	0	0	0	---	0	0	3	0	0	0	0	1	12	0	0	0
1	3	4	1	2	2	1	1	26	1	17	3	1	3	2	1	1	0	2	2	2	2	2	2	2	0	0	0	2	2	0	0	0	2	0	0	0	---	0	0	0	0	0	0	0
1	0	3	1	3	1	3		29	1	19	3	1	3	4	1	1	1	2	2	2	2	2	2	2	2	0	1	0	0	0	0	0	0	0	0	0	---	0	0	0	0	0	0	0
1	4	4	2	1	1	3		60	3	19	4	1	2	2	0	1	1	1	1	1	1	1	1	1													---
1	2	4	2	2	1	1	1	25	1	18	2	1	99	2	0	1	1	2	2	2	2	2	2	2	2	0	0	0	0	3	3	0	0	0	2	1	1	0	0	2	0	0	0	0	1	5	0	0	0
1	6	3	1	1	1	3		37	1	23	2	1	2	3	0	1	1	2	2	2	2	2	2	2	2	0	0	0	0	0	0	0	0	0	0	0	---	0	0	0	0	0	0	0
1	8	4	1	2	1	4		30	1	18	2	0	99	1	0	0	1	2	2	2	2	2	2	2	0	0	2	0	2	0	3	3	3	0	2	0	---
1		3	1	2	1	1	1	30	1	16	4	0	1	2	0	1	1	1	2	2	2	2	2	2	0	0	2	1	2	0	0	0	0	2	1	0	---
1	6	3	1	1	1	3		29	1	18	2	1	3	3	0	1	1	2	2	2	2	2	2	2	0	0	0	0	0	0	0	0	0	0	0		---	0	0	0	0	0	0	0
1	10	2	1	1	2	3		55	3	19	5	1	2	2	0	0	1	2	2	2	2	2	2	2													---
1	10	2	2	2	1	1	1	49	1	20	6	1	3	2	1	1	0	2	2	2	2	2	2	2	2	2	2	2	1	2	2	2	2	2	2	1	3
1	1	3	1	2	2	1	1	60	3	19	6	1	3	2	1	0	1	2	2	2	2	2	2	2													---
1		5	2	1	2	1	1	12	2			1	2	4	0	1	1	2	2	2	2	2	2	2													---
1	0	2	2	1	2	1	1	36	1	17	4	1	3	2	0	0	0	2	2	2	2	2	2	2	1	0	1	0	2	0	1	2	2	0	2	1	2	0	0	2	0	0	0	0	1	10	1	0	0
1	4	4	1	3	1	1	1	22	1	18	1	1	2	4	0	0	1	2	2	2	2	2	2	2	2	3	3	2	0	2	0	0	0	0	3	1	3	0	0	3	3	0	0	0	1	1	1	0	1
1	3	4	2	1	1	3		28	1	19	4	1	2	4	0	0	1	2	2	2	2	2	2	1	2	0	0	0	0	0	0	2	0	0	0	0	---	0	0	3	0	0	0	0	1	1	0	0	0
1	6	4	2	3	1	2		24	1	22	2	1	3	5	88	0		2	2	2	2	2	2	2	2	0	0	0	0	0	0	0	2	0	0	1	1 3	2	2	2	2	0	2	0	3	2	0	0	0
1		4	2	2	1	1	1	19	2			1	3	4	0	0	1	2	2	2	2	2	2	2													---
1	12	3	2	2	2	1	1	34	1	15	6	1	3	2	1	0	1	2	2	2	2	2	2	2	2	2	1	0	2	2	2	3	2	2	2	0	---
1		2	1	2	1	1	1	35	1	18	1	1	99	2	0	1	1	2	2	2	2	2	2	2	1	2	2	1	2	1	1	1	2	1	2	0	---
1	2	2	2	2	1	3		30	1	14	3	1	3	4	0	1	1	2	2	2	2	2	2	2	2	0	0	0	0	0	0	0	0	0	2	1	3	2	2	2	0	0	0	0	2	2	0	0	0
1	10	2	1	2	1	1	1	40	3	18	3	1	99	2	1	1	1	2	2	2	2	2	2	2													---
1	2	3	1	1	1	3		37	1	17	3	1	3	1	0	1	1	2	2	2	2	2	2	2	0	0	0	0	0	0	0	0	0	2	2	0	---	2	2	2	2	2	0	0	2	3	1	0	0
1	0	3	1	2	1	1	1	34	1	13	2	1	2	2	0	1	1	2	2	2	2	2	2	2	0	0	2	0	0	0	0	0	0	0	1	1	1	0	0	0	0	0	0	0
1	1	3	1	2	1	3		20	1	20	2	1	2	2	1	0	0	2	1	1	1	2	1	1	2	1	0	3	1	1	2	2	2	2	3	0	---	2	0	0	3	0	1	0	3	1	1	1	0
1	12	2	1	1	1	3		45	1	24	4	1	3	1	1	1	1	2	2	2	2	2	2	2	0	0	1	0	0	0	0	0	2	2	0	0	---
1	5	3	1	2	2	1	1	23	1	20	1	1	2	1	1	1	0	2	1	2	2	2	2	2	3	3	3	3	2	3	3	3	3	3	3	0	---
1	0	3	1	2	1	1	1	43	1	20	2	0	2	2	88	1	1	1	1	2	1	2	1	1	2	0	1	1	0	0	0	0	0	0	1	0	---	2	0	0	0	0	0	0	1	3	0	0	0
1	0	3	2	2	1	1	1	26	1	17	3	1	3	2	0	1	1	1	1	1	1	1	1	1	2	0	1	0	0	0	0	0	2	2	1	1	1	0	0	0	0	0	0	0
1	2	4	1	1	1	1	4	52	3	22	3	1	3	2	88	1		1	1	1	1	1	1	1													---
1	0	4	1	1	1	3		56	1	20	3	1	2	2	1	0	0	2	2	1	2	2	2	2	0	0	2	0	2	0	0	0	0	0	0	0	---	0	0	0	0	0	0	0
1	0	4	2	1	1	1	4	33	1	16	2	1	2	4	0	1	0	2	1	2	2	1	2	2	1	0	2	0	2	2	0	2	2	2	1	1	3	2	0	2	0	0	0	0	1	2	0	0	0
1		3	1	2	2	1	1	45	3	19	5	1	3	2	1	1	1	2	2	2	2	2	2	2													---
1	9	2	1	1	1	1	1	40	1	20	3	1	99	2	1	1	1	2	2	2	2	2	2	2	2	0	2	2	2	2	2	2	2	2	2	1	3
1	10	4	1	1	1	3		44	1	15	3	1	3	1	0	1	1	2	2	2	2	2	2	2	0	0	2	0	0	0	0	0	0	0	0	0	---
1	9	3	1	2	1	3		35	1	18	2	0	2	2	0	0	1	2	2	2	2	2	2	2	2	2	2	2	2	2	2	2	2	2	2	0	---
1	9	3	2	2	1	1	1	37	1	18	6	1	99	1	0	0	1	2	2	2	2	2	2	2	2	2	2	2	2	2	2	2	2	2	2	1	1
1	2	4	1	2	2	1	1	27	1	20	3	1	3	4	1	1	1	1	1	1	2	2	2	2	0	0	2	2	2	0	0	0	0	2	2	0	---	0	2	2	2	3	2	0	2	2	0	0	0
1	10	4	2	2	1	1	1	42	1	19	4	1	3	2	1	1	1	1	2	2	1	2	2	2	2	0	1	1	2	0	0	0	0	2	1		---
1	5	2	2	1	1	3		26	1	19	2	1	3	5	1	1	1	2	2	2	2	2	2	2	0	0	0	0	0	0	0	0	0	0	0		---	0	0	0	0	0	0	0
1	0	3	1	2	1	1	1	50	1	20	4	0	3	2	0	1	1	2	2	2	2	2	2	2	2	0	0	0	0	0	0	0	2	0	1	1	3	0	0	0	0	0	0	0
1	2	4	2	1	1	3		39	1	32	1	1	2	2	0	1	1	2	2	2	2	2	2	2	0	0	1	0	0	0	0	0	0	0	0	0	---	0	0	0	0	0	0	0
1	4	2	1	2	2	1	1	38	1	25	4	1	3	1	1	0	1	2	2	2	2	2	2	2	3	3	3	3	2	3	2	3	3	3	3	1	---
1	11	3	1	1	1	3		40	1	18	2	1	99	2	0	1	1	2	2	2	2	2	1	2	2	2	2	2	2	2	2	2	2	2	2	1	1
1		4	2	2	1	1	1	22	2			1	1	1	1	1	1	2	2	2	2	2	2	2													---
1	1	3	1	2	1	1	1	27	1	15	1	0	3	2	88	0	1	2	2	2	2	2	2	2	2	0	0	0	0	0	0	0	0	0	0	0	---	0	0	0	0	0	0	0
1	2	4	1	1	1	1	1	55	1	19	1	1	2	2	1	1	1	2	2	2	1	2	2	1	0	0	0	2	0	0	0	3	0	0	2	1	2	0	0	0	0	0	0	0
1	10	3	1	2	1	1	1	25	1	18	2	1	99	1	0	0	1	2	2	2	2	2	1	2	2	3	2	2	2	2	2	2	2	2	2	0	---
1	6	3	1	1	1	3		43	1	20	1	1	2	2	0	1	1	1	1	1	1	1	1	1	3	0	1	0	0	2	0	0	3	0	1	0	---	3	3	3	3	0	0	0	2	1	0	0	0
1	2	3	1	1	1	3		50	1	20	3	1	3	2	0	1	1	2	2	2	2	2	2	2	0	0	0	0	0	0	0	0	0	0	2	0	---	2	2	2	0	0	0	0	2	3	0	0	0
1	0	3	2	2	1	1	1	40	1	17	4	1	3	1	0	1	1	1	2	1	2	2	2	2	2	0	2	0	0	0	0	2	0	0	1	1	1	0	0	3	0	0	0	0	1	8	0	0	0
1	0	2	1	2	1	1	1	26	1	17	1	1	3	5	0	1	1	2	2	2	2	2	2	2	2	0	2	0	0	0	0	0	0	0	1	1	3	3	0	0	0	3	0	0	1	8	0	0	0
1	0	4	2	2	1	1	1	32	1	16	4	1	3	2	0	0	0	2	2	2	2	2	2	2	0	0	2	0	0	0	0	0	2	0	1	0	---	0	0	0	0	0	0	0
1	11	3	1	2	2	3		31	1	18	3	0	3	2	0	0	1	2	2	2	2	2	2	2	3	3	3	3	3	2	3	2	3	3	3	1	3
1	12	2	1	1	2	1	1	55	3	20	7	1	3	2	1	1	1	2	2	2	2	2	2	2													---
1	2	3	1	1	1	3		50	1	16	2	1	3	2	1	1	1	2	2	2	2	2	2	2	0	0	0	0	0	0	0	0	0	2	2	0	---	2	0	0	0	0	0	0	1	4	0	0	0
1	1	5	1	1	1	1	1	21	2			1	3	5	0	1	0	2	2	2	2	2	2	2													---
1		4	1	1	1	3		29	1	18	3	1	3	1	0	0	0	2	2	2	2	2	2	2	0	0	2	0	0	0	0	0	0	0	0	0	---
1	2	4	1	1	1	3		30	1	20	2	1	2	1	1	1	1	2	1	1	2	2	2	1	2	2	1	1	2	0	0	0	0	0	2	0	---	3	0	2	0	0	0	0	2	3	0	0	0
1	9	2	2	2	1	1	1	40	1	20	7	1	3	2	0	0	1	2	2	2	2	2	2	2	2	2	2	2	2	2	2	2	2	2	2	1	2
1	4	3	1	1	1	3		28	1	20	2	1	2	4	0	1	1	2	2	1	2	2	1	1	2	0	1	0	2	0	0	0	3	0	2	0	---	0	2	2	0	0	0	0	2	3	0	0	0
1	4	2	1	3	1	1	1	50	1	18	7	1	3	4	0	1	0	2	2	2	2	2	2	2	2	3	3	3	3	3	2	3	3	0	2	0	---	0	0	3	0	0	0	0	1	2	0	0	0
1	12	4	1	2	2	1	1	25	1	20	2	0	3	1	0	0	1	2	2	2	2	2	2	2	3	3	3	2	3	3	3	2	3	3	3	0	---
1		4	1	2	1	3		23	1	17	2	1	99	2	0	1	1	2	2	2	2	2	2	2	2	2	1	2	2	1	1	2	3	0	2	0	---
1	3	6	1	3	2	4		45	1	19	2	0	3	4	1	1	1	2	2	2	2	2	2	2	2	0	0	0	0	0	0	0	0	0	0	0	---	0	0	0	0	0	0	0
1	10	2	1	3	1	3		31	1	17	2	1	99	1	1	1	1	2	2	2	2	2	2	2	2	2	2	0	1	2	2	2	2	2	2	1	---
1	1	2	1	3	1	1	1	19	2			1	3	4	0	1	1	2	2	2	2	2	2	2													---
1	2	3	1	2	1	1	1	51	3	19	2	1	3	2	1	1	1	2	2	2	2	2	2	2													---
1		4	1	3	2	1	1	17	2			1	3	4	0	0	1	2	2	2	2	2	1	2													---
1	3	1	1	3	2	3		24	1	18	1	1	3	1	0	1	1	2	2	2	2	2	2	2	0	0	0	0	0	0	0	0	0	0	0		---	0	0	0	0	0	0	0
1		4	2	1	1	1	1	17	2			1	2	1	0	1	0	2	2	2	2	2	2	2													---
1	3	3	1	1	2	3		22	2			0	3	1	1	1	1	2	2	2	2	2	2	2													---
1	2	2	1	1	1	3		48	1	24	2	1	2	2	0	0	1	2	2	2	2	2	2	2	3	0	1	0	0	0	0	0	0	0	0	0	---	0	0	0	0	0	0	0
1	3	2	1	1	2	1	1	28	1	28	2	1	2	2	1	1	1	2	2	2	2	2	2	2	3	3	3	3	3	3	3	3	3	3	3		---
1	2	2	1	2	1	1	1	29	1	15	2	1	3	4	0	0	0	2	2	2	2	2	2	2	0	0	0	0	0	0	0	0	0	0	0		---	0	0	0	0	0	0	0
1	4	2	2	3	1	1	1	33	1	15	2	1	3	1	0	1	1	2	2	2	2	2	2	2	2	2	2	0	2	2	2	0	0	0	0	0	---	0	0	0	0	0	0	0
1		3	2	2	1	3		60	1	25	1	0	2	2	1	1	1	2	2	2	2	2	2	2	2	0	2	2	0	0	0	0	0	0	2	0	---
1	0	3	1	2	1	1	1	28	1	20	1	1	2	5	1	1	1	2	2	2	2	2	2	2	2	3	0	0	0	0	0	0	0	3	0	1	1	0	0	3	0	3	0	0	2	2	1	0	0
1		4	2	2	1	1	1	42	1	22	4	1	99	2	0	0	1	2	2	2	2	2	2	2	2	0	1	0	2	0	0	0	0	0	2	0	---
1	0	5	2	3	1	3		22	2			1	3	5	0	1	1	2	2	2	2	2	2	2													---
1	5	4	1	3	1	3		37	1	20	3	1	3	4	0	1	1	2	2	2	2	2	2	2	2	0	1	0	3	3	0	2	0	0	3	0	---	3	0	0	0	0	0	0	1	4	0	0	0
1		5	1	1	2	3		14	2			0	2	4	1	1	0	2	2	2	2	2	2	2													---
1	1	4	2	2	1	1	1	49	1	22	3	1	3	2	88	0	1	1	1	1	1	1	1	1	0	0	1	0	0	0	0	0	0	0	1	0	---	0	0	0	0	0	0	0
1	0	4	2	1	2	1	1	19	1	18	0	1	99	3	0	0	1	2	2	2	2	2	2	2	0	0	0	0	0	0	0	0	0	0	0		---	0	0	0	0	0	0	0
1	4	3	1	2	1	1	4	36	2			1	2	2	1	1	1	1	1	1	1	1	1	1													---
1		5	2	1	2	1	1	20	2			1	99	4	0	1	0	2	2	2	2	2	2	2													---
1	6	4	2	1	1	1	4	28	2			1	3	2	0	0	1	1	1	1	99	1	1	1													---
1	3	4	2	2	1	1	1	49	3	17	6	1	3	2	1	1	1	2	2	2	2	2	2	2													---
1	3	3	2	2	1	1	1	46	1	16	6	1	3	4	1	1	1	2	2	2	2	1	2	2	0	0	0	0	0	0	0	0	0	0	0		---	0	0	0	0	0	0	0
1	2	3	2	2	1	3		20	1	14	2	1	3	3	0	1	0	2	2	2	2	2	2	2	2	0	0	0	0	2	0	0	0	0	0	1	3	2	2	2	0	0	0	0	2	2	0	0	0
1	6	1	2	2	1	3		32	1	16	4	1	2	4	1	1	0	2	2	2	2	2	2	2	2	0	0	0	2	0	0	0	0	0	2	0	---	0	0	0	0	0	0	0
1	12	4	2	1	1	1	1	67	1	20	6	1	99	2	0	1	1	2	2	2	2	2	2	2	0	0	0	0	2	0	0	2	0	0	0	0	---
1		3	1	1	1	1	1	32	1	18	4	1	2	3	1	1	1	1	2	2	2	2	1	1	2	2	0	0	2	2	0	0	0	0	2	0	---
1		3	1	1	1	3		30	1	18	2	0	99	2	1	0	1	2	2	2	2	2	2	2	1	1	2	1	1	1	1	2	1	2	2	1	1
1	0	6	2	3	1	3		26	1	16	2	0	3	4	1	1	1	2	2	2	2	2	2	2	2	2	1	3	0	2	3	2	3	0	3	1	1 3	3	3	3	0	0	0	0	99		0	0	0
1	0	3	2	1	1	1	1	55	1	17	4	1	3	2	0	1	1	2	2	2	2	2	2	2	2	2	0	2	0	2	2	2	2	0	1	1	3	2	2	0	0	0	0	0	2	3	0	0	0
1	12	1	1	2	2	1	1	27	3	19	2	1	3	4	0	1	1	2	2	2	2	2	2	2													---
1	12	4	1	2	1	3		28	1	16	4	1	3	1	0	1	1	2	2	2	2	2	2	2	0	0	2	0	0	0	0	0	0	0	0	0	---
1	1	3	2	1	1	2		56	1	15	4	1	3	2	88	1		2	2	2	2	2	2	2	0	0	0	0	0	0	0	0	0	0	0		---	0	0	0	0	0	0	0
1	1	4	2	1	1	1	1	55	1	18	6	1	2	2	0	0	0	2	2	2	2	2	2	2	0	0	1	2	0	0	0	0	0	0	3	1	1	0	0	0	0	0	0	0
1	12	4	2	2	1	3		32	1	18	4	0	2	2	0	0	0	2	2	2	2	2	2	2	2	2	0	2	1	0	0	2	0	2	1	0	---
1	10	4	1	3	1	1	1	23	1	18	0	1	1	1	0	1	1	2	2	2	2	2	2	2	0	0	2	0	0	0	0	0	0	0	2	0	---
1	8	3	2	2	1	1	1	30	1	18	3	1	1	2	0	0	1	2	2	2	2	2	2	2	2	2	2	2	2	2	2	2	2	2	2	0	---
1	6	4	1	2	1	1	1	36	1	16	5	1	3	2	88	1	1	2	2	2	2	2	2	2	0	0	2	0	0	0	0	0	0	3	0	0	---	0	3	0	0	0	0	0	1	9	1	0	0
1	0	3	1	2	1	1	1	40	3	20	3	1	2	1	0	1	1	2	2	2	2	2	2	2													---
1	2	3	1	3	1	1	1	23	1	16	2	1	99	4	1	0	1	2	2	2	2	2	2	2	2	0	1	0	0	0	0	0	0	0	0	0	---	0	0	0	0	0	0	0
1	1	3	1	2	1	1	1	35	1	20	3	0	2	1	0	1	1	2	2	2	2	1	2	2	3	3	2	0	0	0	2	2	1	2	1	1	1	3	3	2	3	3	3	2	3	1	1	0	1
1	12	4	1	2	2	1	1	24	1	17	2	0	3	1	0	0	1	2	2	2	1	2	2	2	2	0	1	0	2	0	2	0	0	2	2	0	---
1	12	1	1	2	1	1	1	33	1	21	2	1	2	1	1	1	1	2	2	2	2	2	2	2	0	0	1	0	0	0	0	0	0	1	1	0	---
1	0	3	1	2	2	1	1	22	1	14	1	1	3	2	0	0	1	2	2	2	2	2	2	2	0	0	0	0	0	0	0	0	0	0	0		---	0	0	0	0	0	0	0
1		3	1	2	2	1	1	40	1	20	6	1	3	2	0	1	1	2	2	2	2	2	2	2	2	3	3	2	1	3	2	3	2	2	3	1	1
1	3	3	1	1	1	3		50	1	18	4	0	3	2	0	0	1	2	2	2	2	2	2	2	1	2	2	0	2	2	2	2	2	2	2	1	1 2 3	2	2	2	0	0	2	0	3	8	0	0	0
1	4	4	1	1	2	1	1	60	3	16	4	1	3	2	0	1	1	2	2	2	2	2	2	2													---
1	5	3	2	2	1	1	1	23	1	17	3	1	99	4	0	1	1	2	2	2	2	2	2	2	2	0	0	0	0	2	0	0	2	2	0	1	3	2	0	0	0	0	0	0	1	1	0	0	0
1		3	1	1	1	3		35	1	20	2	0	2	2	1	1	1	2	2	2	2	2	2	2	2	0	2	0	0	0	0	2	0	0	1	0	---
1	3	3	1	2	1	3		38	1	18	4	1	3	5	1	1	1	2	2	2	2	2	2	2	0	0	2	0	2	0	0	0	0	0	1	1	1	2	2	2	2	0	0	0	3	3	1	0	0
1	2	4	1	2	2	1	1	20	1	19	0	1	99	5	1	1	0	2	2	2	2	2	2	2	0	0	2	0	2	0	0	0	0	0	0	0	---	0	0	0	0	0	0	0
1	1	6	1	1	2	1	1	19	2			1	3	5	1	0	0	2	2	2	2	2	2	2													---
1	2	3	1	2	1	1	1	56	1	16	5	1	3	2	1	1	1	2	2	2	2	2	2	2	0	0	1	0	0	0	0	0	0	0	0	0	---	0	0	0	0	0	0	0
1		3	1	2	2	1	1	29	1	16	4	1	99	2	0	0	0	2	2	2	2	2	2	2	1	1	2	1	1	2	2	2	2	2	2	0	---
1	0	4	2	3	1	3		35	1	20	3	1	3	4	0	1	1	2	2	2	2	2	2	2	0	0	1	0	0	0	0	0	0	0	0	0	---	0	0	0	0	0	0	0
1	2	3	3	2	1	1	1	28	1	24	2	1	3	5	88	1	1	1	1	1	1	1	1	1	2	0	1	0	0	0	0	0	0	0	2	0	---	0	0	0	3	3	0	0	1	4	0	0	0
1	10	2	2	2	1	1	1	49	1	16	9	1	99	2	0	0	1	2	2	2	2	2	2	2	2	2	2	3	2	2	2	2	2	2	2	0	---
1	6	4	1	1	1	2		34	1	15	3	1	3	4	1	1	1	2	2	2	2	2	2	2	2	3	0	0	0	2	0	2	2	2	1	1	5	3	3	3	3	3	0	0	2	5	0	0	0
1		4	1	3	1	3		18	2			1	3	1	0	0	1	2	2	2	2	2	2	2													---
1		4	1	2	2	1	1	55	3	22	7	1	3	2	0	1	1	2	2	2	2	2	2	2													---
1	3	2	1	1	2	3		49	1	19	3	1	3	2	1	1	1	2	2	2	2	2	2	2	3	3	3	3	3	3	3	3	3	3	3		---
1	4	4	2	2	1	1	1	23	1	16	3	0	3	2	0	0	0	2	2	2	2	2	2	2	1	0	2	0	0	2	1	2	2	2	2	1	3	1	0	2	0	2	0	0	3	1	1	0	0
1	0	3	1	1	1	3		40	1	23	4	1	3	3	1	1	1	2	2	2	2	2	2	2	2	0	0	0	0	0	0	0	0	2	2	1	3	2	2	2	2	2	0	0	3	4	1	0	1
1		4	2	2	1	1	1	40	1	15	4	1	99	1	0	0	1	2	2	2	2	2	2	2	0	0	2	0	2	0	0	0	0	2	2	0	---
1	6	4	2	3	1	3		50	1	24	5	1	1	4	1	1	1	2	2	2	2	2	2	2	2	0	0	0	0	0	0	0	0	0	0	0	---	0	0	0	0	0	0	0
1	10	4	1	1	1	3		27	2			1	3	2	0	1	1	2	2	2	2	2	2	2													---
1	11	4	2	2	1	1	1	35	3	19	5	1	99	2	0	1	1	2	2	2	2	2	2	2													---
1	3	3	1	1	1	1	1	35	1	20	5	1	3	2	88	1		2	2	2	2	2	2	2	2	0	0	0	0	0	0	0	0	0	0	0	---	0	0	0	0	0	0	0
1	3	6	2	1	1	1	1	50	1	18	6	1	3	2	1	1	1	2	2	2	2	2	2	2	0	0	0	0	0	2	0	0	0	0	0	0	---	0	0	0	0	0	0	0
1	1	6	1	3	1	1	1	37	1	22	2	1	2	4	1	1	1	2	2	2	2	2	2	2	2	0	1	0	0	0	0	0	0	0	0	0	---	0	0	0	0	0	0	0
1		2	2	2	1	1	1	31	1	15	3	1	3	2	0	1	1	2	2	2	2	2	2	2	2	0	1	0	0	0	0	2	0	0	0	0	---
1	4	3	2	2	1	1	1	29	1	19	4	0	3	2	0	1	0	2	2	2	2	2	2	2	2	0	1	2	2	0	0	0	2	2	0	0	---	2	2	2	0	0	0	0	2	10	0	0	0
1	0	2	2	2	2	1	1	40	1	19	5	1	3	2	0	0	0	2	2	2	2	2	2	2	2	0	2	0	0	0	0	0	0	0	1	0	---	0	0	0	0	0	0	0
1	2	4	1	2	1	3		33	1	18	3	0	3	3	88	0	1	1	1	1	1	1	1	1	2	0	1	0	2	0	0	0	0	0	1	0	---	0	0	0	0	0	0	0
1	12	1	2	1	1	3		25	1	17	2	1	2	5	0	1	0	2	1	1	2	1	1	2	0	0	0	0	0	0	0	0	0	0	0	0	---
1	3	2	2	1	1	1	1	37	1	22	3	1	3	2	0	0	0	2	2	2	2	2	2	2	2	2	0	2	0	2	2	2	2	0	0	1	2	0	0	0	0	0	0	0
1	1	4	1	2	1	1	1	45	1	23	3	1	3	2	1	1	0	2	2	2	2	2	2	2	0	0	0	0	0	0	0	0	0	0	0		---	0	0	0	0	0	0	0
1		4	1	1	1	1	1	36	1	22	2	1	3	2	1	1	1	1	1	1	2	1	2	1	2	2	2	2	2	0	0	2	0	0	2	0	---
1	4	1	1	1	2	1	1	28	1	18	3	1	2	4	1	1	1	2	2	2	2	2	2	2	0	0	2	0	0	0	0	0	0	0	0	0	---	0	0	0	0	0	0	0
1		2	2	2	2	1	1	52	3	25	4	1	3	2	0	1	1	2	2	2	2	2	2	2													---
1	8	2	2	2	1	1	1	45	1	18	5	1	99	2	1	1	1	2	2	2	2	2	2	2	2	2	2	2	1	2	2	2	2	2	2	1	3
1		4	2	1	2	3		17	2			0	3	1	0	0	0	2	2	2	2	2	2	2													---
1		3	1	2	2	1	1	25	1	16	2	1	1	2	1	0	0	2	2	2	2	2	2	2	2	0	0	2	0	0	0	0	3	3	2	0	---
1	1	2	2	2	1	3		27	1	18	2	1	3	5	0	1	1	2	2	2	2	2	2	2	2	2	2	2	2	0	0	0	0	0	1	1	3	0	0	0	0	0	0	0
1	0	3	1	1	2	1	1	35	1	20	1	1	2	2	88	0		2	2	2	2	2	2	2	1	0	2	0	0	0	0	0	0	0	0	0	---	0	2	0	0	2	0	2	3	5	1	0	0
1	10	4	2	1	2	1	1	70	3	16	7	1	2	2	0	1	1	1	2	2	2	1	1	2													---
1	10	5	1	2	2	1	1	17	2			1	3	4	0	1	1	2	2	2	2	2	2	2													---
1	2	4	1	2	1	1	1	25	1	22	1	1	2	2	0	1	0	2	2	2	2	2	2	2	2	0	2	2	0	3	2	0	0	0	2	1	1	0	0	0	0	0	0	0
1	5	2	1	1	1	3		37	1	20	2	1	3	5	0	0	1	2	2	2	2	2	2	2	0	0	0	0	0	0	0	0	0	0	0		---	0	0	0	0	0	0	0
1		1	1	2	2	3		65	3	16	6	0	3	2	1	1	1	2	2	2	2	2	2	2													---
1	2	2	2	1	1	3		30	1	23	1	1	3	4	0	1	1	2	2	2	2	2	2	2	0	0	0	0	0	0	0	0	0	0	2	0	---	0	0	0	0	0	0	0
1	3	2	2	1	1	3		34	1	19	3	1	3	4	1	1	1	2	2	2	2	2	2	2	2	0	0	0	2	2	0	0	0	2	2	0	---	0	0	2	0	0	0	0	1	5	0	0	0
1		4	2	2	1	1	1	19	1	19	0	1	99	2	0	0	1	2	2	2	2	2	2	2	0	0	1	0	0	0	0	2	0	0	2	0	---
1	0	3	2	3	1	3		50	3	25	5	1	3	2	0	1	1	2	2	2	2	2	2	2													---
1	2	2	1	1	2	2		46	1	26	1	1	3	2	1	0	1	2	2	2	2	2	2	2	3	3	3	3	2	3	3	3	3	2	3	0	---
1	0	4	1	2	1	3		53	1	25	5	0	99	2	1	1	1	2	2	2	2	2	2	2	0	0	1	0	0	0	0	0	0	0	0	0	---	0	0	0	0	0	0	0
1	6	2	2	2	1	1	1	50	3	22	7	1	2	2	88	1	1	1	1	1	99	2	1	1													---
1		3	2	1	2	1	1	50	3	16	6	1	3	2	0	1	1	2	2	2	2	2	2	1													---
1	6	2	1	1	1	2		31	1	21	3	1	3	4	1	1	1	2	2	2	2	2	2	2	0	0	0	2	0	0	2	2	0	0	0	0	---	0	0	0	0	0	0	0
1		5	1	2	2	1	1	14	2			1	3	4	0	1	0	2	2	2	2	2	2	2													---
1	10	2	1	1	1	3		38	1	17	4	1	3	1	1	1	1	2	2	2	2	2	2	2	2	0	2	3	1	2	2	2	2	3	2	1	3
1		4	1	2	2	3		30	1	20	2	0	99	1	0	1	0	2	2	2	2	2	2	2	3	3	3	3	1	3	3	3	3	3	3	0	---
1	0	2	1	2	1	1	1	50	2			1	2	2	0	1	1	1	1	1	2	2	1	1													---
1	0	2	1	3	1	3		39	3	14	2	1	2	4	1	1	1	2	2	2	2	2	2	2													---
1	5	1	1	1	1	1	3	41	1	23	3	1	2	1	1	1	1	1	1	1	1	2	1	1	0	2	1	0	0	0	0	0	0	0	2	0	---	0	3	2	0	0	0	0	1	2	0	0	0
1	2	3	1	2	2	2		24	1	24	1	0	3	2	1	1	0	2	2	2	2	2	2	2	3	3	3	3	3	3	3	3	3	3	3		---
1	10	3	1	1	2	3		30	3	18	3	1	3	2	1	1	1	2	1	2	2	2	2	2													---
1	5	3	1	1	1	3		39	1	21	2	1	2	2	0	1	1	1	1	1	1	1	1	1	2	0	1	0	2	0	0	0	0	0	1	0	---	0	0	2	0	0	0	0	1	3	0	0	0
1		2	1	2	1	1	1	20	1	18	0	1	2	4	0	0	1	2	2	2	2	2	2	2	2	3	2	2	2	2	2	2	2	2	2	0	---
1	3	4	1	2	1	1	1	42	1	14	6	1	3	2	88	0	1	2	2	2	2	2	2	2	0	0	0	0	2	0	0	0	0	0	2	0	---	3	0	0	0	0	0	0	1	4	1	0	0
1	10	2	1	1	1	3		30	1	26	1	1	3	1	1	1	1	2	2	2	2	2	2	2	2	0	2	0	2	0	0	0	0	0	2	0	---
1	1	3	1	2	1	1	1	37	1	18	3	1	3	2	0	1	1	2	2	2	2	2	2	2	2	0	1	1	0	0	0	0	0	0	2	1	3	0	0	0	0	0	0	0
1	2	2	1	3	1	1	1	45	3	18	3	1	3	2	0	1	1	2	2	2	2	2	2	2													---
1	3	2	1	1	1	1	1	37	1	16	3	1	3	2	0	1	1	2	2	2	2	2	2	2	0	0	0	0	0	0	0	0	0	0	0		---	2	0	2	0	0	0	0	1	2	0	0	0
1	8	3	1	2	1	1	1	60	3	14	8	1	99	2	1	1	1	2	2	2	2	2	2	2													---
1	5	3	1	1	1	3		41	1	18	3	1	2	2	88	1		1	1	1	1	2	1	2	3	0	1	0	2	0	0	0	0	0	2	0	---	3	3	2	0	0	0	0	2	1	0	0	0
1	2	3	1	1	2	3		28	1	23	2	0	3	2	1	1	1	2	2	2	2	2	2	2	3	3	3	3	3	3	3	3	3	3	3		---
1	1	4	1	1	1	1	1	35	1	18	4	1	3	2	0	1	1	2	2	2	2	2	2	2	2	2	0	0	0	0	0	0	0	0	0	0	---	0	0	0	0	0	0	0
1	3	2	1	2	2	1	1	33	1	21	4	1	3	2	1	0	1	2	2	2	2	2	2	2	3	3	3	3	3	3	3	3	3	3	3		---
1	12	5	1	3	2	1	1	21	2			1	99	5	0	1	1	2	2	2	2	2	2	2													---
1	0	4	2	2	1	1	6	23	1	17	2	0	3	2	0	1	1	2	1	1	2	2	1	1	2	0	0	0	0	0	0	0	2	0	0	0	---	0	0	0	0	0	0	0
1	5	3	1	1	1	1	1	27	1	20	1	1	3	5	0	1	1	2	2	2	2	2	2	2	1	1	2	1	0	2	1	2	1	0	1	0	---	1	2	2	2	1	1	0	2	7	1	0	1
1	10	2	1	2	1	1	1	36	1	20	2	1	2	2	1	0	0	2	2	2	2	2	2	2	1	1	2	2	1	1	1	1	1	1	1	1	3
1	2	3	2	2	1	1	4	30	1	20	3	1	3	2	0	1	1	2	2	2	2	2	2	2	2	2	0	0	2	2	0	2	2	0	2	0	---	0	0	2	0	0	0	0	2	8	1	0	0
1	1	3	2	2	1	1	1	19	1	12	4	1	3	1	0	1	1	2	2	2	2	2	2	2	0	0	0	0	0	0	0	0	0	0	0		---	0	0	3	0	0	0	0	1	3	0	0	0
1		4	1	2	1	1	1	23	1	17	3	1	1	2	0	0	1	2	2	2	2	2	2	2	2	0	2	2	2	2	2	2	1	0	2	0	---
1	0	3	2	1	1	1	1	40	1	17	5	1	3	2	88	0		2	2	2	2	2	2	2	0	0	0	0	2	0	0	0	0	0	0	0	---	3	0	0	0	0	0	0	3	5	0	0	0
1	12	4	1	2	2	1	1	27	1	18	3	1	3	4	0	1	1	2	2	2	2	2	1	2	0	0	1	0	0	0	0	0	0	0	2	0	---
1	10	2	1	2	1	1	1	35	1	20	2	1	99	2	1	0	0	2	2	2	2	2	2	2	2	2	1	1	1	2	1	2	2	2	2	1	2
1	3	1	1	2	1	1	1	27	1	19	3	1	3	5	1	1	1	2	2	2	2	2	2	2	0	0	0	0	0	0	0	0	0	0	0		---	0	0	0	0	0	0	0
1	3	4	1	2	1	1	1	43	1	18	3	1	2	4	0	1	1	2	2	2	2	2	2	2	2	0	1	1	0	3	2	0	3	0	2	1	1	0	0	3	0	0	0	0	1	25	0	0	0
1	12	4	2	2	1	1	1	20	1	18	1	1	99	2	0	1	1	2	2	2	2	2	2	2	0	0	1	0	0	0	0	0	0	0	2	0	---
1	2	3	1	1	1	1	1	36	1	15	3	1	3	2	0	0	0	2	2	2	2	2	2	2	2	0	0	0	0	0	0	0	0	0	0	0	---	0	0	0	0	0	0	0
1	2	2	1	3	1	1	1	37	1	16	3	1	3	2	0	1	1	2	2	2	1	2	2	2	2	2	2	2	0	0	0	0	0	0	0	0	---	0	0	0	0	0	0	0
1		2	2	2	1	1	1	39	1	18	6	1	99	2	0	0	1	2	2	2	2	2	2	2	2	2	2	2	2	2	2	2	2	2	2	0	---
1	0	2	1	2	2	1	1	43	1	17	4	1	3	2	0	1	1	2	2	2	2	2	2	2	2	0	0	0	0	0	0	0	0	0	0	0	---	0	0	0	0	0	0	0
1	2	3	1	1	2	1	1	40	1	16	3	1	2	2	1	1	1	2	2	2	2	2	2	2	2	0	1	0	0	0	0	0	3	0	0	0	---	0	0	2	0	0	0	0	1	4	0	0	0
1	2	4	1	2	1	3		28	1	20	2	1	2	4	0	1	1	1	1	1	2	2	1	1	2	0	1	0	0	0	0	0	0	0	2	0	---	0	0	2	0	3	0	0	1	1	0	0	0
1	0	3	3	2	1	1	1	43	1	16	9	1	3	2	1	0	1	2	2	2	2	2	2	2	0	0	0	0	0	0	0	0	0	0	0		---	0	0	0	0	0	0	0
1	3	3	1	1	1	1	1	35	1	21	3	1	3	3	1	1	1	1	2	2	2	2	2	2	2	0	0	0	0	0	0	2	0	0	0	0	---	0	0	0	0	0	0	0
1	10	2	2	2	1	1	1	35	1	18	4	1	3	2	1	1	1	2	2	2	2	2	2	2	2	3	2	3	2	2	2	2	2	2	2	1	2
1	3	3	1	2	2	3		58	3	15	0	1	99	2	1	1	1	2	1	1	2	1	2	2													---
1	4	3	2	2	1	1	1	39	1	18	6	1	3	2	0	0	0	2	1	1	2	1	1	2	2	0	1	0	0	2	2	2	0	0	1	1	2	2	0	0	0	0	0	0	1	2	0	0	0
1	3	4	1	2	1	3		37	1	18	0	1	3	2	0	1	1	2	2	2	2	2	2	2	0	0	0	0	2	0	0	0	0	0	1	0	---	0	0	0	0	0	0	0
1	0	3	1	3	1	3		50	2			1	3	2	0	1	1	2	2	2	2	2	2	2													---
1		3	1	1	2	3		29	1	18	0	0	99	2	1	1	0	2	2	2	2	2	2	2	3	3	3	3	3	3	3	3	3	3	3		---
1	12	4	1	1	1	3		24	1	18	2	1	1	1	1	1	1	2	2	2	2	2	2	2	0	0	1	0	0	0	0	0	0	0	0	0	---
1		3	2	1	1	1	1	30	2			1	3	2	1	0	1	2	1	1	99	2	1	1													---
1	2	3	2	3	1	1	1	48	3	18	3	0	2	2	0	1	1	2	2	2	2	2	2	2													---
1	10	4	1	1	2	3		40	1	16	2	1	99	1	1	1	1	2	2	2	2	2	2	2	0	0	1	0	2	0	0	0	0	0	0	0	---
1	10	2	2	2	1	1	1	38	1	20	3	1	2	2	1	1	1	2	2	2	2	2	2	2	2	3	2	2		2	2			3		0	---
1	2	5	2	3	1	1	1	20	2			1	2	4	0	1	0	2	2	2	2	2	2	2													---
1		4	1	1	1	1	1	49	1	23	4	1	3	2	0	0	0	2	1	1	2	1	1	1	0	0	0	0	0	0	0	0	2	0	2	0	---
1	2	6	1	1	1	1	1	60	2			1	3	2	0	1	1	2	2	2	2	2	1	1													---
1	3	2	1	1	1	1	1	22	2			1	3	4	0	0	0	2	2	2	2	2	2	2													---
1	10	4	1	1	2	1	1	40	1	16	5	1	3	2	0	0	1	2	2	2	2	2	1	2	3	3	1	0	2	3	3	3	0	0	2	0	---
1	2	4	2	2	1	1	1	60	3	16	4	1	2	2	1	1	0	2	2	2	2	2	2	2													---
1	3	3	1	3	2	3		30	1	18	2	0	2	1	0	0	1	2	2	2	2	2	2	2	2	0	2	0	2	0	0	0	0	0	2	0	---
1	0	3	2	1	1	3		45	3	20	4	1	3	1	1	1	1	2	2	2	2	2	2	2													---
1	4	4	1	1	1	1	4	40	1	22	2	1	3	2	0	0	1	1	1	1	2	2	1	1	0	0	1	0	0	0	0	0	0	0	1	0	---	0	2	2	0	0	0	0	2	1	0	0	0
1	2	2	1	2	1	1	1	45	1	20	2	1	3	1	1	1	1	2	2	1	2	2	2	2	0	0	0	0	0	0	0	0	0	0	0		---	0	0	0	0	0	0	0
1		4	1	1	1	1	1	25	1	16	3	1	99	2	1	1	0	2	1	2	2	1	2	2	2	0	2	0	2	2	2	2	3	3	2		---
1	12	4	1	1	1	2		37	1	18	3	0	1	1	0	1	1	2	2	2	2	2	2	2	2	2	2	2	2	2	0	0	2	0	2	0	---
1	5	3	1	3	1	3		43	1	19	3	1	3	4	1	1	1	2	2	2	2	2	2	2	3	0	1	0	0	0	0	0	0	0	0	0	---	0	0	0	0	0	0	0
1	1	3	2	3	1	1	1	32	1	20	3	0	3	3	0	1	1	2	2	2	2	2	2	2	2	2	0	0	0	2	2	0	2	0	2	1	3	2	2	2	2	0	0	0	3	1	1	0	0
1		3	1	2	2	1	1	44	1	18	5	0	2	2	0	0	0	2	2	2	2	2	2	2	3	3	3	3	3	3	3	3	3	3	3		---
1	2	1	2	2	1	1	1	55	1	18	7	1	3	4	1	1	1	2	2	2	2	2	2	2	2	0	0	2	0	0	3	0	0	0	0	1	2	0	0	3	0	0	0	0	1	37	1	0	0
1	10	4	1	1	1	3		40	1	18	2	0	2	2	0	0	0	2	2	2	2	2	2	2	2	2	2	2	2	0	2	2	0	0	2	0	---
1	12	4	1	2	1	2		19	2			1	2	1	0	0	1	2	2	2	2	2	2	2													---
1	1	4	1	2	2	1	1	58	1	18	6	1	3	2	1	1	0	2	2	1	2	2	2	2	0	0	2	0	2	0	0	0	0	3	0	0	---	0	0	0	0	0	0	0
1	11	2	1	1	2	3		39	1	19	4	1	1	2	1	0	0	2	2	2	2	2	2	2	3	3	3	3	3	3	3	3	3	3	3		---
1	0	3	2	1	1	1	6	28	2			0	3	2	0	0	0	2	2	2	2	2	2	2													---
1	2	3	2	2	1	1	1	31	1	22	2	1	2	2	0	1	1	2	1	2	2	1	1	2	2	3	2	1	0	0	3	0	2	0	3	1	1	2	0	0	0	0	0	0	1	25	0	0	0
1		4	1	2	2	1	1	62	3	15	5	1	3	1	0	1	1	2	2	2	2	1	1	2													---
1	2	4	1	2	1	1	1	45	1	15	5	1	3	2	88	1	1	2	2	2	2	2	2	2	1	1	2	0	2	1	0	1	1	1	2	0	---	2	2	2	1	2	2	2	3	5	0	0	0
1	6	6	1	1	1	1	1	52	3	18	3	1	3	2	1	1	1	2	1	1	2	2	2	2													---
1	6	2	1	2	2	1	1	26	1	23	1	1	99	1	1	0	1	2	2	2	2	2	2	2	3	3	3	3	2	2	3	2	3	3	2	1	---
1	0	3	1	2	1	1	1	40	3	20	1	1	2	2	0	1	1	2	2	2	2	2	2	2													---
1	6	1	1	2	1	3		32	1	19	5	1	3	4	1	1	1	2	2	2	2	2	2	2	0	0	1	0	0	0	0	0	0	0	0	0	---	0	0	0	0	0	0	0
1	12	4	2	2	2	1	1	69	3	20	10	1	3	2	0	1	1	2	2	2	2	2	2	2													---
1	10	3	1	2	2	1	1	42	1	16	6	1	3	2	0	0	1	2	2	1	2	2	2	2	2	2	2	2	2	0	2	2	2	0	2	0	---
1	8	3	1	1	1	3		38	1	18	4	0	2	2	1	0	1	2	2	2	2	2	2	2	2	1	2	2	1	2	1	1	1	1	2	1	1
1		4	1	1	1	2		50	3	17	5	1	2	2	0	1	0	2	2	2	2	2	2	2													---
1	4	4	1	1	1	1	4	50	2			1	2	2	0	1	1	1	1	1	99	2	1	1													---
1		3	1	2	1	1	1	40	1	16	3	1	2	2	1	1	1	2	2	2	2	2	2	2	2	0	2	0	0	2	0	2	0	2	2	0	---
1	2	3	1	1	2	2		27	1	16	2	0	2	4	0	1	1	2	2	2	2	2	2	2	1	0	0	0	0	2	0	1	2	0	1	1	3	0	0	0	0	0	0	0
1	12	3	2	2	1	1	1	40	1	18	7	1	99	2	1	1	1	2	2	2	2	2	2	2	2	3	2	2	2	2	2	2	2	3	2	1	3
1	2	6	1	1	1	2		30	1	16	3	0	3	4	1	0	1	2	2	2	2	2	2	2	0	0	0	0	0	0	0	0	0	0	0		---	0	0	0	0	0	0	0
1	1	2	1	2	2	1	1	50	1	25	5	1	3	2	0	1	1	2	2	2	2	2	2	2	3	3	3	3	3	3	3	3	3	3	3		---
1		3	2	1	1	1	1	35	1	27	2	1	99	1	1	1	1	2	2	2	2	2	2	2	0	0	1	0	0	0	0	0	0	0	0	0	---
1	1	4	1	2	1	1	1	30	1	19	2	1	99	2	0	1	0	2	2	2	2	2	2	2	2	0	0	2	0	0	2	0	2	0	2	0	---	0	0	2	0	0	0	0	1	1	0	0	0
1	4	3	1	1	1	3		34	3	20	2	1	3	5	1	1	1	2	2	2	2	2	2	2													---
1	9	2	2	2	1	1	1	22	1	18	1	1	99	1	1	1	0	2	2	2	2	2	2	2	2	0	2	2	1	0	2	0	0	0	2	0	---
1	3	3	1	1	1	1	4	38	1	20	4	1	2	2	1	1	1	1	1	1	1	1	1	1	3	0	1	0	0	0	0	0	2	0	1	1	1	0	0	2	0	3	0	0	1	5	0	0	0
1	12	2	1	2	2	1	1	25	1	18	2	1	2	1	0	0	0	2	2	2	2	2	2	2	3	3	3	3	2	2	3	3	3	3	3	0	---
1	0	4	2	1	1	1	6	46	1	17	4	1	3	2	0	1	1	2	2	2	2	2	2	2	2	0	1	0	0	0	0	0	2	0	2	0	---	0	0	0	0	0	0	0
1	10	2	2	1	1	3		40	1	18	4	1	3	2	0	1	1	2	2	2	2	2	1	2	2	2	2	2	2	2	3	2	3	2	2	1	1
1		4	1	1	1	3		45	1	20	3	0	2	2	0	1	0	2	2	2	2	2	2	2	2	0	0	1	2	2	2	2	2	0	1	0	---
1	3	2	1	1	2	3		41	1	22	3	1	3	1	1	0	0	2	2	2	2	1	2	2	3	3	3	3	3	3	3	3	3	3	3		---
1	3	3	1	2	2	1	1	35	1	14	6	1	2	4	1	1	1	2	2	2	2	2	2	2	0	0	3	0	2	0	0	0	0	0	0	0	---	0	0	0	0	0	0	0
1	10	2	2	2	1	1	1	38	1	21	5	1	3	1	1	1	1	2	2	2	2	2	1	2	2	0	2	2	2	2	2	2	2	0	2	0	---
1	0	4	2	2	1	1	1	48	3	15	2	1	2	2	1	1	1	2	2	2	2	2	2	2													---
1	12	2	1	2	1	1	1	47	1	25	6	1	3	2	1	1	1	2	2	2	2	2	2	2	2	0	2	0	0	2	2	2	0	2	2	0	---
1	4	3	1	1	1	1	1	40	3	18	4	1	3	2	0	1	1	1	2	2	2	2	2	2													---
1		4	2	1	1	1	1	55	3	20	5	1	3	2	0	1	1	2	2	2	2	2	2	2													---
1	10	4	2	2	2	1	1	37	1	21	5	0	2	2	0	0	1	2	2	2	2	2	2	2	0	0	1	0	0	0	0	0	0	2	2	0	---
1	12	3	2	1	1	2		17	2			0	1	1	0	1	1	2	2	2	2	2	2	2													---
1	5	4	1	2	1	1	1	46	1	15	5	1	3	2	1	1	1	2	2	2	2	2	2	2	2	0	0	0	0	0	0	0	0	0	0	0	---	0	0	2	2	0	0	0	2	25	1	0	1
1	3	1	1	2	1	1	1	45	1	20	5	1	3	4	1	1	1	2	2	2	2	2	2	2	2	0	2	0	0	0	0	0	0	0	1	1	2	0	0	0	0	0	0	0
1	2	3	1	2	2	1	1	50	1	20	6	1	2	1	0	1	1	2	2	2	2	2	2	2	2	2	3	3	2	3	3	3	3	3	3	0	---
1	2	2	1	1	2	1	1	25	1	19	2	1	3	2	1	1	1	2	2	2	2	2	2	2	3	3	3	2	3	3	3	3	3	3	3	0	---
1	2	5	1	2	2	1	1	16	2			1	2	5	1	1	1	2	1	1	2	2	1	1													---
1		4	1	1	1	1	1	15	2			1	1	1	0	1	1	2	2	2	2	2	2	2													---
1	3	3	1	2	1	3		65	1	15	4	1	2	2	1	0	0	2	2	2	2	2	2	2	0	0	0	0	0	0	0	0	0	0	0		---	0	0	0	0	0	0	0
1	6	3	2	1	1	3		47	1	25	2	1	3	4	0	1	0	2	2	2	2	2	2	2	2	0	0	0	0	2	0	0	0	0	0	1	1 2	0	0	0	0	0	0	0
1	3	4	1	2	1	1	1	44	1	16	10	1	3	2	1	1	1	2	2	2	2	2	2	2	0	0	0	0	0	0	0	0	0	0	0		---	0	0	0	0	0	0	0
1		4	1	2	1	1	1	24	1	15	4	1	2	2	1	1	0	2	1	1	2	1	1	1	2	0	0	0	2	2	2	2	2	0	0	0	---
1	10	1	1	2	2	1	1	28	1	18	3	1	99	1	0	0	1	2	2	2	2	2	2	2	3	2	3	3	2	3	2	3	3	3	3	1	3
1	11	2	2	2	1	1	1	40	1	18	9	1	3	2	0	1	1	1	2	2	1	2	2	2	1	1	2	1	1	1	1	1	1	1	1	1	1
1	0	1	2	1	1	2		69	3	12	2	0	99	2	88	1		2	2	2	2	2	2	2													---
1		4	2	2	1	1	1	19	2			1	3	4	0	0	1	2	2	1	2	2	2	2													---
1	0	4	2	2	1	1	1	26	1	13	4	1	2	4	0	1	1	2	2	2	2	2	2	2	3	0	1	0	0	0	0	0	0	0	0	1	1	3	0	3	0	0	0	3	2	2	0	0	0
1	2	3	1	2	1	1	1	26	1	15	4	1	3	4	88	0	0	2	2	2	2	2	2	2	0	0	0	0	0	0	0	0	0	0	0		---	0	0	0	0	0	0	0
1	4	3	1	2	1	1	1	27	1	16	4	1	3	2	0	0	1	1	1	1	1	2	2	1	3	0	1	0	0	0	0	0	3	0	1	1	3	0	3	3	0	0	0	0	2	2	1	0	0
1	6	4	1	1	1	2		36	1	16	5	1	3	2	0	1	1	2	2	2	2	2	2	2	0	0	0	0	0	0	0	0	0	0	0		---	0	0	0	0	0	0	0
1	4	4	1	1	1	3		26	1	19	3	1	99	2	0	1	0	2	2	2	2	2	2	2	2	2	0	0	2	0	2	0	2	0	2	1	2	0	3	2	0	0	0	0	1	20	1	0	0
1	0	4	1	1	1	3		23	1	18	1	0	2	4	0	1	0	2	2	2	2	2	1	2	2	2	0	0	2	0	0	0	0	0	2	0	---	0	0	0	0	0	0	0
1	6	3	2	1	1	2		47	1	16	4	1	3	2	1	1	1	2	2	2	2	2	2	2	0	0	0	0	0	0	0	0	0	0	0		---	0	0	3	0	0	0	0	2	5	0	0	0
1	3	4	1	2	1	1	1	37	1	17	5	1	3	2	0	1	1	2	2	2	2	2	2	2	2	0	2	2	0	0	2	0	0	0	1	0	---	2	2	0	0	0	0	0	1	2	0	0	0
1	2	3	1	3	1	3		25	1	15	2	1	3	4	1	1	1	2	2	2	2	2	2	2	2	0	0	0	0	0	0	0	0	0	2	0	---	0	0	0	0	0	0	0
1	10	4	1	1	1	1	1	21	1	17	1	1	99	1	0	1	1	2	2	2	2	1	2	2	0	0	1	0	2	0	0	0	0	0	2		---
1	2	3	1	1	2	1	1	40	3	25	4	1	3	2	0	1	1	1	2	2	2	2	2	2													---
1	2	3	2	1	1	3		50	1	22	3	1	3	2	0	1	1	2	2	2	2	2	2	2	0	0	0	0	0	0	0	0	0	0	2	0	---	0	0	0	0	0	0	0
1	10	4	1	1	1	1	2	39	1	18	3	1	3	1	0	1	1	2	2	2	2	2	2	2	0	2	1	0	0	0	0	0	0	0	0	1	---
1	4	4	1	2	1	1	1	35	1	16	4	1	3	4	0	0	1	2	2	2	2	2	2	2	2	0	0	0	0	0	0	0	0	0	0	0	---	0	0	0	0	0	0	0
1		1	1	2	1	1	1	38	1	17	5	1	3	1	1	1	1	2	1	1	2	2	2	1	2	0	2	2	1	2	2	2	0	0	2	0	---
1	1	2	1	1	1	3		47	1	18	3	1	3	3	0	0	1	2	2	2	2	2	2	2	0	0	0	0	0	0	0	0	0	0	0		---	0	0	0	0	0	0	0
1	3	3	1	2	1	1	1	33	2			1	3	2	0	1	1	1	1	1	99	1	1	1													---
1	12	3	1	2	2	1	1	35	1	20	5	1	2	2	0	1	0	2	2	2	2	2	2	2	3	3	3	3	2	3	3	3	3	3	3	0	---
1	2	1	2	2	2	3		23	1	21	1	1	3	1	1	1	0	2	2	2	2	2	2	2	3	3	3	3	3	3	3	3	3	3	3		---
1	6	4	1	2	2	1	1	45	1	15	5	1	3	2	0	0	1	2	2	2	2	2	2	2	1	2	2	2	2	1	2	2	1	1	2	0	---
1	1	2	2	2	1	1	1	45	1	18	6	1	2	2	0	1	1	2	2	2	2	2	2	2	2	0	2	2	2	2	2	2	3	0	2	1	1	0	0	2	0	0	0	0	1	42	0	0	0
1		2	2	2	1	1	1	38	1	18	6	1	2	2	0	0	1	2	2	2	2	2	2	2	2	3	2	3	2	2	2	2	2	2	2	0	---
1	3	4	1	1	2	1	1	60	3	18	7	1	2	2	1	0	1	2	2	2	2	2	2	2													---
1	2	3	1	2	2	1	1	21	1	16	2	1	2	2	0	0	0	2	2	2	2	2	2	2	2	2	2	0	2	0	0	0	0	0	0	0	---	0	0	2	0	0	0	0	2	2	1	0	0
1	3	3	1	3	1	2		26	1	18	3	0	99	1	0	1	1	2	2	2	2	2	2	2	0	0	2	2	0	0	0	0	0	0	3	0	---
1	4	2	1	1	1	3		62	1	20	4	1	3	2	0	1	1	2	2	2	2	2	2	2	0	0	0	0	0	0	0	0	0	0	0		---	0	0	0	0	0	0	0
1	0	4	1	2	1	1	1	30	1	20	3	1	3	2	1	1	1	2	2	2	2	2	2	2	0	0	2	0	0	0	0	0	0	0	0	0	---	0	0	0	0	0	0	0
1		4	1	2	1	1	1	22	1	18	1	0	2	1	0	0	1	2	2	2	2	2	2	2	2	0	0	2	2	0	0	0	2	0	0	0	---
1		2	1	1	2	3		37	1	37	0	1	3	2	1	1	1	2	2	2	2	2	2	2	3	3	3	3	3	3	3	3	3	3	3		---
1		3	2	2	1	1	1	45	1	16	5	1	3	2	0	1	1	2	2	2	2	2	2	2	2	0	0	1	0	0	0	2	0	0	2	0	---
1	1	3	1	3	1	3		54	3	19	4	1	3	2	0	1	1	2	2	2	2	2	2	2													---
1	5	2	2	3	1	1	1	20	1	18	0	1	3	1	1	0	1	2	2	2	2	2	2	2	2	2	2	2	2	2	2	2	2	2	2	1	1
1		4	1	2	1	1	1	28	1	16	3	0	2	2	0	0	1	2	2	2	2	2	2	2	2	0	2	2	0	2	0	2	0	0	2	0	---
1	10	3	1	2	1	1	1	35	1	16	4	1	3	2	0	1	1	1	1	1	2	1	2	1	2	2	2	2	2	2	2	2	2	2	2		---
1	2	5	1	3	1	3		14	2			1	3	4	0	1	1	2	2	2	2	2	2	2													---
1	1	1	2	1	1	3		65	3	17	4	1	3	2	1	1	1	2	2	2	2	2	2	2													---
1	0	3	1	2	1	1	1	50	3	15	7	1	3	2	0	1	1	2	1	1	2	1	1	1													---
1	2	3	1	2	1	1	1	32	1	19	4	1	2	4	1	1	1	2	1	2	1	2	1	1	0	0	2	2	0	3	2	3	0	0	2	1	2	0	0	0	0	0	3	0	1	5	0	0	1
1	3	2	1	1	1	1	1	45	1	20	4	1	3	2	0	1	1	2	1	1	1	1	2	1	0	0	0	0	0	0	2	0	0	2	0	0	---	2	0	0	0	0	0	0	1	1	0	0	0
1	2	2	1	1	1	1	1	30	1	15	3	1	3	2	0	1	1	2	2	2	2	2	2	2	0	0	0	0	0	0	0	0	0	0	0		---	0	0	2	0	0	0	0	2	2	0	0	0
1	12	3	1	1	1	3		27	1	20	2	0	2	1	1	1	1	2	2	2	2	2	2	2	1	1	0	1	1	0	1	1	2	0	2	1	1
1	3	2	1	2	1	1	1	29	1	17	3	1	3	2	1	1	1	2	2	2	2	2	2	2	0	0	0	0	2	0	0	0	0	2	2	1	1	0	0	2	0	0	0	0	1	3	0	0	0
1	12	4	2	2	2	1	1	57	1	22	4	1	99	2	0	1	1	2	2	2	2	2	2	2	2	0	1	0	2	0	0	0	0	2	2	0	---
1		4	1	1	1	3		15	2			1	2	1	0	0	0	2	2	2	2	2	2	2													---
1	4	3	1	1	1	3		41	1	23	2	1	2	2	1	1	1	1	1	1	2	2	1	1	0	0	1	0	0	0	0	0	0	0	2	0	---	2	0	2	0	0	0	0	2	3	0	0	0
1	0	4	1	2	1	1	1	24	1	14	1	1	3	4	0	1	1	1	1	1	2	1	1	1	2	3	2	0	0	0	0	0	0	2	1	1	1	0	0	0	0	0	0	0
1	2	3	2	2	1	1	1	31	1	18	4	1	3	2	1	1	1	2	2	2	2	2	2	2	0	0	1	0	0	0	0	0	0	0	0	0	---	0	0	0	0	0	0	0
1	10	2	1	2	2	1	1	50	1	19	4	1	2	2	0	0	0	2	2	2	2	2	2	2	3	3	3	3	3	3	3	3	3	3	3		---
1	8	4	2	2	2	1	1	29	1	16	4	1	99	1	0	0	1	1	1	2	2	2	1	1	2	0	1	0	0	0	3	0	0	2	2	0	---
1		4	1	1	1	3		19	2			0	2	1	0	0	0	2	2	2	2	2	2	2													---
1		4	2	2	2	1	1	46	2			1	99	2	0	0	1	1	2	2	2	2	2	2													---
1	0	3	1	2	1	1	1	36	1	15	5	1	3	2	0	1	1	2	2	2	2	2	2	2	2	3	2	3	3	2	0	0	0	0	1	1	3	0	0	3	0	3	0	0	2	1	1	0	1
1	10	4	1	1	1	3		35	1	16	2	0	1	2	1	1	1	2	2	2	2	2	2	2	2	2	2	2	2	2	0	2	0	0	2	0	---
1	9	2	2	2	1	1	1	32	1	17	3	1	3	1	1	1	1	2	2	2	2	2	2	2	2	2	2	2	2	2	2	3	2	2	2	1	1
1	10	3	1	1	2	3		60	1	19	1	1	2	2	1	0	1	2	2	2	2	2	2	2	3	3	3	3	3	3	3	3	3	3	3		---
1	2	4	2	2	1	1	1	33	1	14	6	1	3	2	1	1	1	2	2	1	2	2	2	2	2	0	0	2	0	0	0	0	0	0	1	1	1	0	0	3	3	0	0	0	2	16	0	0	0
1	1	3	1	1	1	3		50	1	20	3	1	3	2	1	1	1	2	2	2	2	2	2	2	2	0	0	0	0	2	0	0	0	0	2	0	---	2	0	0	0	0	0	0	1	3	0	0	0
1	2	3	1	1	2	1	1	30	1	16	6	1	3	2	0	1	1	1	2	2	2	2	2	2	2	0	0	0	0	2	0	2	2	0	0	0	---	3	3	3	3	3	3	3	3	1	0	0	1
1	8	2	2	1	1	1	1	40	1	18	7	1	2	2	1	0	0	2	2	2	2	2	2	2	2	2	2	2	2	2	2	2	2	2	2	1	---
1	1	3	1	1	1	3		41	1	20	2	1	2	2	1	1	1	1	1	1	1	2	2	1	3	0	1	0	2	0	3	0	3	0	2	1	1	2	0	3	0	0	0	0	2	3	0	0	0
1	2	5	1	1	1	1	1	14	2			1	3	4	88	0		2	2	2	2	2	2	1													---
1	9	3	1	1	1	3		36	1	18	0	1	99	2	1	1	1	2	2	2	2	2	2	2	2	3	2	3	2	2	2	2	2	3	2	1	3
1	10	3	1	2	2	3		40	1	20	3	0	99	2	0	1	0	2	2	2	2	2	2	2	3	3	3	3	2	3	2	2	3	3	2	0	---
1	1	3	2	2	1	1	1	31	1	14	3	1	3	4	1	0	1	2	2	2	1	2	1	1	0	2	2	2	3	2	2	2	2	2	2	1	1	2	2	3	3	2	0	2	2	1	1	0	0
1	10	4	2	2	1	1	1	35	1	22	4	1	2	2	0	1	1	2	2	2	2	2	2	2	2	0	1	0	0	0	2	0	0	0	2	0	---
1	0	3	2	2	1	1	1	25	1	20	4	1	99	4	0	1	1	2	1	1	2	2	2	2	2	0	0	0	0	0	0	0	3	0	2	1	2	3	0	0	3	0	0	0	2	2	1	0	1
1	10	3	1	2	1	2		45	3	18	4	1	99	2	0	1	1	1	2	2	2	2	2	2													---
1		2	2	2	1	1	1	35	1	20	3	1	1	2	0	1	1	2	1	2	2	2	2	2	2	2	2	2	2	2	2	2	2	0	2	0	---
1	2	2	1	1	1	1	1	42	2			1	99	1	0	1	1	2	2	2	2	2	2	2													---
1	1	4	2	2	1	1	1	25	1	17	1	1	3	5	0	1	1	2	2	2	2	2	2	2	2	0	1	0	0	0	0	0	0	0	1	0	---	0	0	0	0	0	0	0
1	5	4	1	2	1	1	4	29	1	18	4	1	3	4	0	1	1	2	2	2	2	2	1	1	2	0	1	0	2	2	0	0	3	0	2	0	---	2	2	2	0	2	0	0	3	1	0	0	0
1		3	1	2	1	1	1	23	1	18	1	1	3	2	1	0	1	2	2	2	2	2	2	2	2	0	1	0	1	0	0	0	0	0	1	0	---
1		3	1	2	1	1	1	40	1	19	5	1	99	2	1	1	0	1	1	1	2	2	1	1	2	0	0	0	0	2	0	2	2	0	0	0	---
1	10	4	1	1	1	3		28	1	16	1	1	3	1	0	0	1	2	2	1	2	2	2	2	0	0	2	0	0	0	0	0	0	0	0	0	---
1	11	2	2	1	1	1	1	20	2			1	2	2	0	0	0	2	2	2	2	2	2	2													---
1	0	4	2	2	1	1	1	25	1	17	1	1	3	5	0	1	1	2	2	2	2	2	2	2	0	0	2	0	0	0	0	0	0	0	2	0	---	0	0	0	0	0	0	0
1		3	1	2	2	1	1	65	1	18	2	1	3	2	1	0	1	2	2	2	2	2	2	2	3	3	3	3	3	3	3	3	3	3	1	0	---
1	1	4	1	1	1	3		16	1	16	3	0	3	4	0	1	1	2	2	2	2	2	2	2	2	0	0	0	0	0	0	2	0	0	0	0	---	0	0	0	0	0	0	0
1	12	3	1	2	1	2		19	1	18	0	1	3	4	0	1	1	2	2	2	2	2	2	2	2	2	2	2	2	2	2	2	3	2	2	0	---
1	0	3	2	1	2	3		22	1	17	2	0	2	2	1	1	1	2	2	2	2	2	2	2	2	0	0	0	0	2	2	0	2	0	0	0	---	0	0	0	0	0	0	0
1	3	4	1	2	1	1	1	35	1	20	3	1	99	4	0	1	1	2	2	2	2	2	2	2	2	0	2	0	0	0	0	0	0	0	1	0	---	0	0	0	0	0	0	0
1	10	2	1	2	1	1	1	29	1	20	3	1	99	2	1	0	1	1	2	1	2	1	1	2	2	0	1	0	2	0	0	0	2	2	2	0	---
1	3	3	2	2	1	1	1	43	1	15	5	1	3	2	1	1	1	2	2	2	2	2	2	2	0	0	0	0	0	0	0	0	0	0	0		---	0	0	0	0	0	0	0
1	0	4	1	3	1	3		45	3	17	2	1	3	4	0	1	1	2	2	2	2	2	2	2													---
1	5	4	2	3	1	2		30	1	18	4	0	99	1	0	0	1	2	2	2	2	2	2	2	0	2	1	0	0	0	0	0	0	0	0	0	---
1	11	2	1	1	1	3		30	1	18	1	1	99	1	1	0	1	2	2	2	2	2	2	2	2	2	2	2	2	2	2	2	2	2	2	0	---
1		3	1	2	1	3		40	3	14	2	0	3	2	1	1	1	2	2	2	2	2	2	2													---
1	12	4	1	2	2	1	1	60	3	20	4	1	99	2	0	1	1	2	2	2	2	2	2	2													---
1	10	2	2	2	1	1	1	40	1	20	3	1	2	2	0	1	1	2	2	2	2	2	2	2	2	2	2	2	2	2	2	2	2	2	2	1	1
1		1	2	2	1	1	1	30	1	18	4	1	2	4	1	1	1	2	2	2	2	2	2	2	2	0	0	0	0	0	0	0	0	0	2	0	---
1	6	4	1	2	1	1	1	25	1	17	3	1	3	4	0	1	1	2	2	2	2	2	2	2	0	0	0	0	0	0	0	0	0	0	0		---	0	0	0	0	0	0	0
1		3	1	2	1	1	1	19	1	15	1	1	99	1	1	1	1	2	2	2	2	2	2	2	0	0	0	0	0	0	2	0	0	0	0	0	---
1	1	3	1	2	2	1	1	45	1	17	5	1	2	2	0	1	1	2	2	2	2	2	2	2	0	0	0	0	0	0	0	0	0	0	0		---	0	0	0	0	0	0	0
1	3	3	2	2	1	1	1	36	1	20	4	1	2	2	0	1	0	2	2	2	2	2	2	2	2	2	0	2	2	2	2	2	2	2	2	1	1	2	0	2	0	0	0	0	2	7	1	0	0
1	3	5	2	1	2	1	1	14	2			1	3	4	1	0	1	2	1	2	2	2	2	1													---
1	1	2	2	2	1	1	1	22	1	17	1	1	99	1	0	0	0	2	2	2	2	2	2	2	2	0	2	2	2	0	2	2	2	2	3	1	1	0	0	2	3	0	0	0	2	3	0	0	0
1	3	3	1	1	1	2		29	1	18	2	0	3	4	88	1		2	2	2	2	2	2	2	2	0	0	0	0	0	0	0	0	0	0	1	2	0	0	0	0	0	0	0
1		2	2	2	1	1	1	47	1	24	0	1	3	2	1	1	1	2	2	2	2	2	2	2	2	0	2	0	2	2	2	2	2	0	2	0	---
1	8	3	1	2	1	3		37	1	15	4	1	3	2	0	0	1	2	2	2	2	2	2	2	0	0	2	0	2	0	0	0	0	0	0	0	---
1	2	2	1	1	1	1	1	39	3	15	4	1	3	2	0	0	0	2	2	99	2	2	2	2													---
1	0	2	2	1	1	3		40	1	25	2	1	3	2	0	1	1	2	2	2	2	2	2	2	2	0	0	0	2	0	0	0	2	0	2	1	3	2	2	2	0	0	0	0	2	4	0	0	0
1	11	2	1	2	2	1	1	35	1	19	3	1	3	2	0	0	0	2	2	2	2	2	2	2	3	2	3	2	2	3	2	3	3	3	3	0	---
1		2	1	2	1	1	1	23	1	20	1	1	99	2	0	1	1	2	2	2	2	2	2	2	2	0	0	0	0	0	0	0	0	0	2	0	---
1	8	3	2	2	1	1	1	33	1	15	5	0	1	2	0	0	1	2	2	2	2	2	2	2	2	2	2	2	2	0	0	0	0	0	2	0	---
1	8	4	1	1	1	3		46	1	18	7	0	2	2	0	1	1	2	2	2	2	2	2	2	0	0	2	2	0	0	2	0	0	2	0	0	---
1	0	4	1	2	1	1	6	23	1	16	2	0	2	2	0	1	1	2	2	2	2	2	2	2	2	0	2	0	0	2	0	0	0	0	2	1	1	0	2	2	0	0	0	0	2	1	0	0	0
1	0	3	1	2	1	1	1	34	1	20	1	1	3	2	0	0	1	2	2	2	2	2	2	2	2	0	2	3	0	0	0	0	3	3	2	1	1	0	0	0	0	3	0	0	1	3	0	0	0
1	10	3	1	2	2	1	1	39	1	18	3	1	99	2	1	1	0	2	2	2	2	2	2	2	3	3	3	3	3	3	2	3	3	3	3	0	---
1	3	3	2	3	1	1	1	54	1	16	4	1	3	2	1	1	1	2	2	2	2	2	2	2	0	0	1	0	0	0	0	0	0	0	0	0	---	0	0	0	0	0	0	0
1	4	4	1	1	2	1	1	22	1	18	1	1	99	4	88	1		2	2	1	2	2	2	2	0	0	0	0	0	0	3	0	0	0	0	0	---	0	2	2	0	0	0	0	1	3	1	0	0
1	10	3	1	2	2	1	1	40	1	18	4	1	3	2	1	0	0	2	2	2	2	2	2	2	3	3	3	3	2	3	3	3	3	3	3	0	---
1	1	3	1	2	1	1	1	21	1	18	1	0	99	4	1	1	0	2	2	2	2	2	2	2	2	2	0	0	2	0	0	0	0	0	0	0	---	0	0	0	0	0	0	0
1	0	5	2	1	1	1	1	18	2			1	3	5	0	1	1	1	2	1	2	2	2	2													---
1	3	2	1	1	2	1	1	51	3	20	3	1	3	2	0	1	0	2	2	2	2	2	2	2													---
1	8	4	1	2	2	1	1	46	1	22	3	1	99	2	0	0	0	2	2	2	2	2	1	2	0	0	1	0	2	0	0	0	0	2	2	0	---
1	0	4	1	2	1	1	1	59	3	20	7	1	3	2	0	0	1	2	2	2	2	2	2	2													---
1	2	3	2	2	2	1	1	18	1	17	0	1	3	4	1	0	1	2	2	2	2	2	2	2	0	2	0	0	2	0	0	0	0	0	0	0	---	0	0	0	0	0	0	0
1	3	2	2	2	2	1	1	14	2			1	2	4	0	1	0	2	1	1	2	2	2	2													---
1	6	2	1	1	1	3		27	1	17	3	1	3	5	1	1	1	2	2	2	2	2	2	2	2	0	0	0	0	0	0	0	0	0	0	0	---	0	0	0	0	2	0	0	2	9	0	0	0
1	12	2	1	2	1	1	1	27	1	22	1	1	2	1	1	1	1	2	2	2	2	2	2	2	2	0	2	2	2	0	2	2	2	2	2	1	1
1	12	2	1	2	1	3		28	1	23	1	1	3	5	0	1	1	2	2	2	2	2	2	2	0	0	1	0	2	0	0	0	0	0	2	0	---
1	1	3	1	1	2	1	1	18	1	16	1	1	3	4	0	0	0	2	2	2	2	2	2	2	2	2	2	2	2	2	2	2	2	2	2	1	1	0	0	2	2	0	0	0	1	1	0	0	0
1	12	3	1	2	1	1	1	21	1	18	1	1	3	1	0	1	1	2	2	2	2	2	2	2	2	3	2	2	2	2	2	2	2	2	3	0	---
1		2	1	2	1	1	1	28	1	18	1	1	99	2	0	1	0	2	2	2	2	2	2	2	2	2	2	2	2	2	2	2	3	2	2	0	---
1	0	4	1	1	1	3		50	1	15	2	1	99	2	0	1	1	2	2	2	2	2	2	2	0	0	1	0	0	0	0	0	0	0	0	0	---	0	0	0	0	0	0	0
1	10	2	2	1	1	1	1	20	2			1	2	2	0	0	1	2	2	2	2	2	2	2													---
1	0	3	1	2	2	1	1	35	1	19	3	1	2	2	0	0	1	2	2	2	2	2	2	2	0	0	2	0	0	0	0	0	0	0	0	0	---	0	0	0	0	0	0	0
1	1	3	1	2	1	1	1	28	1	18	2	0	3	4	0	1	1	2	2	2	2	2	2	2	2	3	0	0	0	0	2	2	0	0	2	1	1	0	0	0	0	0	0	0
1	0	3	1	2	1	1	1	49	1	17	4	1	3	2	1	0	1	2	1	1	2	2	1	2	0	0	2	0	2	0	3	0	0	0	0	0	---	0	0	0	0	0	0	0
1	2	3	2	2	1	1	1	39	3	22	4	1	3	2	88	1	1	2	1	1	2	1	1	1													---
1		4	1	1	2	1	1	18	2			1	3	1	0	0	0	2	2	2	2	2	2	2													---
1	2	4	2	3	1	3		48	1	15	4	1	3	4	0	1	1	2	2	2	2	2	2	2	0	0	1	0	0	0	0	0	0	0	0	0	---	0	0	0	0	0	0	0
1	2	4	1	3	1	3		34	1	18	5	1	2	4	0	1	1	2	2	2	2	2	2	2	0	0	0	0	0	0	0	0	0	0	2	0	---	0	0	0	0	0	0	0
1	2	4	1	1	2	3		34	2			1	3	2	1	1	1	2	2	2	2	2	2	2													---
1		4	1	1	1	3		19	1	17	0	0	1	1	1	1	1	1	1	99	2	2	2	1	2	2	2	2	2	2	2	2	2	0	2	0	---
1		5	2	2	1	1	1	17	2			1	3	4	0	0	1	2	2	2	2	2	2	2													---
1	3	5	1	2	1	1	1	34	1	20	2	1	2	1	0	1	1	2	2	2	2	2	2	2	0	0	2	0	0	0	0	0	0	0	2	1	3	0	0	0	0	0	0	0
1		4	1	2	1	1	1	33	1	25	2	1	3	2	0	1	0	2	2	2	2	2	2	2	2	0	1	0	0	2	0	2	2	0	2	0	---
1		4	1	2	2	3		22	1	22	0	0	3	1	0	0	0	2	2	2	2	2	2	2	3	3	3	3	1	3	3	3	3	3	3	0	---
1	0	4	2	3	1	3		25	1	17	2	1	3	5	0	1	1	2	2	2	2	2	2	2	0	0	1	0	0	0	0	0	0	0	0	0	---	0	0	0	0	0	0	0
1		4	2	1	1	3		15	2			1	2	1	0	0	1	2	2	2	2	2	2	2													---
1	12	4	1	2	2	1	1	35	3	21	3	1	99	2	0	1	1	2	2	2	2	2	2	2													---
1		4	1	2	1	1	1	32	1	14	4	1	3	3	0	1	1	2	2	2	2	2	2	2	2	2	2	3	0	2	2	2	2	0	1	0	---
1	4	4	1	1	1	3		47	3	17	3	1	3	2	88	1	1	1	1	1	2	1	1	1													---
1	2	3	1	3	1	1	1	38	1	15	3	1	3	2	0	0	0	2	2	2	2	2	2	2	2	2	2	0	2	2	0	0	0	0	0	0	---	0	0	2	0	0	0	0	1	1	0	0	0
1	0	4	1	2	1	1	1	31	1	17	3	1	3	2	1	1	0	2	2	2	2	2	2	2	0	2	2	0	2	3	0	0	0	3	0	1	1	0	0	0	0	0	0	0
1	6	3	1	1	1	3		38	3	20	1	1	2	2	0	1	1	1	1	1	1	1	1	1													---
1		4	1	1	2	3		50	3	25	0	1	3	2	0	1	1	2	2	2	2	2	2	2													---
1	10	4	2	1	1	1	1	23	1	18	0	1	3	1	0	1	1	2	2	2	2	2	2	2	2	2	2	0	2	2	0	2	0	0	2	0	---
1	10	2	1	1	2	1	1	60	2			1	3	2	1	1	1	2	2	2	2	2	2	2													---
1	10	3	1	1	2	3		40	1	20	4	0	2	2	0	0	1	2	2	2	2	2	2	2	3	3	3	3	1	3	3	3	3	3	3	0	---
1		3	1	2	1	3		22	1	14	2	0	2	4	1	0	1	2	2	2	2	2	2	2	1	2	2	1	2	1	2	1	2	2	2	0	---
1	0	4	1	2	1	1	1	27	1	19	1	1	2	2	0	1	0	2	2	2	2	2	2	2	0	0	2	0	0	0	0	0	0	0	2	0	---	0	0	0	0	0	0	0
1	11	4	1	2	2	1	1	34	1	22	2	1	99	4	0	1	1	2	2	2	2	2	2	2	0	0	1	0	2	0	0	0	0	0	2	0	---
1	11	2	1	2	1	1	1	26	1	18	2	1	2	2	0	1	1	2	2	2	2	2	1	2	2	3	3	3	2	3	3	3	2	2	2	0	---
1	4	3	1	2	1	1	1	29	1	23	2	1	3	2	0	1	1	2	2	2	2	2	2	2	0	0	0	0	0	0	0	0	0	0	0		---	0	0	0	0	0	0	0
1		2	1	1	2	1	1	60	3	18	1	1	99	2	1	1	1	2	2	2	2	2	2	2													---
1	10	2	1	1	1	1	1	46	1	18	2	1	99	2	1	1	1	2	2	2	2	2	2	2	2	2	2	3	3	2	2	2	2	2	2	1	---
1	10	3	1	1	2	3		43	1	25	3	1	3	2	0	1	1	2	2	2	2	2	2	2	3	3	3	3	3	3	2	3	3	3	3	0	---
1	8	3	2	1	1	1	1	20	2			1	3	2	0	0	0	2	2	2	99	1	1	1													---
1	3	2	1	1	1	1	1	20	2			1	3	4	0	0	1	2	2	2	2	2	2	2													---
1		4	2	2	1	1	1	20	1	18	2	1	3	1	0	1	1	2	2	2	2	2	2	2	2	2	2	2	2	0	0	3	0	0	2	0	---
1	2	1	2	2	1	1	1	28	1	16	5	1	2	5	1	1	1	2	2	2	2	2	2	2	0	0	2	0	0	2	0	0	0	0	1	1	3	0	0	0	0	0	0	0
1	6	1	1	3	1	2		38	1	17	3	0	99	4	1	1	1	2	2	2	2	2	2	2	2	0	0	0	0	0	0	3	2	0	0	1	2	3	3	3	3	3	0	0	3	1	0	0	0
1		3	1	2	2	1	1	16	2			1	3	2	0	0	1	2	2	2	2	2	2	2													---
1	0	4	2	1	1	1	1	19	1	17	0	1	3	3	0	1	0	2	2	2	2	2	2	2	2	0	0	0	0	0	0	2	0	2	0	1	1	0	0	2	0	0	0	0	2	2	0	0	0
1	6	3	1	1	1	3		45	1	24	3	1	3	5	0	1	1	2	2	2	2	2	2	2	0	0	2	0	0	0	0	0	0	0	2	0	---	0	0	0	0	0	0	0
1	2	3	2	2	1	1	1	21	1	14	2	1	99	4	1	1	1	2	2	2	2	2	2	2	0	0	0	0	0	0	0	0	0	0	0		---	0	0	0	0	0	0	0
1	0	2	2	2	1	1	1	40	1	20	1	1	3	2	0	1	1	2	2	2	2	2	2	1	0	0	2	0	0	0	0	3	0	0	2	1	3	0	0	0	0	0	0	0
1	6	4	1	1	1	3		47	1	15	5	1	3	3	1	0	1	2	2	2	2	2	2	2	2	0	0	0	0	0	0	0	0	0	0	0	---	0	0	2	1	0	0	0	1	1	0	0	0
1	11	4	1	2	1	1	1	24	1	19	2	1	99	1	0	0	1	2	2	2	2	2	2	2	2	2	2	0	2	2	2	2	2	2	2	0	---
1	2	3	1	2	2	1	1	62	3	20	7	1	2	2	1	1	0	2	2	2	2	2	2	2													---
1	2	3	1	3	2	3		40	1	15	3	1	2	2	1	1	0	2	1	2	2	2	2	2	2	0	2	2	2	2	2	2	2	0	2	1	---
1	0	3	1	2	1	1	1	35	1	17	2	1	3	4	0	1	1	2	2	2	2	2	2	2	0	0	0	0	0	0	0	0	0	0	2	1	3	0	0	0	0	0	0	0
1		2	2	2	1	1	1	60	1	26	6	1	3	2	0	1	0	2	2	2	2	2	2	2	2	0	1	0	0	0	0	3	0	0	3	0	---
1	3	3	2	2	2	1	1	38	1	19	7	1	3	2	1	1	1	2	2	2	2	2	2	2	2	0	0	0	0	2	0	0	0	0	0	0	---	0	0	0	0	0	0	0
1	0	3	1	2	1	1	1	24	1	17	2	1	3	3	0	1	1	2	2	2	2	2	2	2	2	0	2	0	0	0	0	0	0	0	1	1	3	2	2	0	0	0	0	0	1	2	0	0	0
1	8	3	1	2	2	1	1	38	1	25	2	0	2	2	1	1	1	2	2	2	2	2	2	2	3	2	3	3	2	3	2	3	2	1	3	0	---
1		4	1	1	1	1	1	39	1	24	3	1	2	2	0	1	1	1	1	2	2	2	1	1	2	2	2	0	2	0	0	3	3	0	2	0	---
1	2	4	1	1	1	1	1	36	1	15	4	1	3	2	0	0	0	2	2	2	2	2	2	2	2	2	2	0	0	0	0	0	0	0	0	0	---	0	0	2	0	0	0	0	1	2	0	0	0
1	3	4	1	2	1	1	1	25	1	16	2	1	3	2	1	1	1	2	2	1	2	1	2	1	2	0	1	0	0	2	0	0	2	0	0	0	---	2	0	0	0	0	0	0	2	5	0	0	0
1	0	4	2	3	1	3		28	1	19	2	1	3	5	0	0	1	2	2	2	2	2	2	2	2	2	2	2	2	2	2	0	2	2	2	1	3	0	2	2	2	2	0	0	3	1	1	0	0
1	3	3	1	2	1	1	1	31	1	23	2	0	99	1	1	0	1	2	2	2	2	2	2	2	3	3	3	3	3	3	3	3	3	3	3		---
1	0	4	2	2	2	1	1	40	3	18	4	1	3	2	0	1	0	2	2	2	2	2	2	2													---
1	4	4	1	1	1	3		56	3	19	2	1	2	2	88	1		1	1	1	2	2	1	1													---
1		4	1	2	1	1	1	54	1	20	2	1	99	2	0	0	1	2	2	2	2	2	2	2	2	2	2	0	2	2	2	2	3	0	2	0	---
1	4	2	2	1	1	3		28	1	18	4	1	3	4	0	1	1	2	2	2	2	2	2	2	0	0	1	1	0	0	0	0	0	0	0	0	---	0	0	0	0	0	0	0
1		3	2	1	1	1	1	35	2			1	99	2	1	0	1	2	2	2	2	2	2	2													---
1	12	4	2	1	1	1	1	40	1	16	3	1	99	2	1	1	1	2	2	2	2	2	2	2	2	3	2	2	2	2	2	2	2	2	2	0	---
1	0	4	1	2	1	1	1	40	1	16	2	1	2	4	0	1	0	2	2	2	2	2	2	2	2	0	2	0	0	0	0	0	2	0	1	0	---	2	0	2	0	0	0	0	2	36	0	0	0
1	3	2	1	2	1	1	1	45	1	13	5	1	3	4	0	1	0	2	2	2	2	2	2	2	2	0	0	0	0	0	0	0	0	0	0	0	---	0	0	0	0	0	0	0
1	2	4	2	1	2	1	1	22	1	20	1	1	3	2	0	1	0	1	2	2	2	2	2	2	2	0	0	0	0	0	0	0	0	0	0	0	---	0	0	0	0	0	0	0
1	5	2	2	2	1	1	1	50	1	19	8	1	3	2	0	0	0	2	2	2	2	2	2	2	2	0	2	0	2	0	0	0	2	0	2	1	3	0	0	2	0	0	0	0	1	30	1	0	0
1	4	4	1	2	1	1	1	22	1	18	1	1	3	3	0	0	1	2	2	2	2	2	2	2	2	0	0	0	0	0	0	2	0	0	0	1	2	0	0	2	0	0	0	0	1	4	0	0	0
1	2	3	1	1	1	3		37	3	20	2	1	3	2	0	1	1	2	2	2	2	2	2	2													---
1	10	2	1	2	1	1	1	22	1	18	2	1	99	2	0	1	1	2	2	2	2	2	2	2	2	3	2	2	2	2	2	2	3	2	2	0	---
1	2	2	2	2	1	1	1	29	1	16	4	1	3	4	0	1	1	1	1	1	2	2	1	2	2	0	2	0	0	2	0	0	0	0	2	1	1	0	0	2	0	0	0	0	1	12	0	0	0
1	0	3	1	2	1	1	1	50	1	20	3	1	3	2	1	0	1	2	2	2	2	2	2	2	2	0	0	0	0	3	0	3	3	3	2	1	3	2	0	0	2	0	0	0	2	4	0	0	0
1		2	1	2	1	1	1	25	1	18	0	1	3	1	1	0	1	2	2	2	2	2	2	2	2	2	2	2	0	2	2	3	2	3	2	0	---
1	6	4	2	1	1	2		45	1	18	3	0	99	4	88	0		2	2	2	2	2	2	2	0	0	0	0	0	0	0	0	0	0	0		---	0	0	0	0	0	0	0
1	3	3	1	1	1	3		24	1	17	2	0	3	4	1	1	1	2	2	2	2	2	2	2	2	0	0	0	0	2	0	2	0	0	0	1	3	0	0	0	0	0	0	0
1	5	2	1	1	1	1	1	36	1	23	0	1	2	2	1	1	1	2	2	2	2	2	2	2	2	0	2	2	2	2	2	2	2	2	2	1	---
1	0	3	2	2	1	1	1	49	1	14	6	1	3	4	1	0	1	2	2	1	1	2	2	2	2	0	0	2	2	0	2	0	2	0	2	1	2	0	2	2	0	0	0	0	2	9	0	0	0
1		2	1	2	1	1	1	45	1	28	1	1	2	2	1	0	1	2	2	2	2	2	2	2	2	0	2	0	2	2	2	0	0	0	0	0	---
1	10	4	1	2	1	1	1	28	1	16	3	0	99	2	0	0	0	2	2	2	2	2	2	2	2	0	2	0	0	0	0	0	0	0	2	0	---
1	10	5	2	1	1	1	1	17	2			1	99	4	1	1	0	2	2	2	2	2	2	2													---
1		4	1	2	2	1	1	22	1	20	1	0	99	1	0	0	1	2	2	2	2	2	2	2	3	2	3	3	2	3	3	3	3	3	3	1	3
1		3	1	1	1	1	1	45	1	27	5	1	3	2	1	1	0	2	1	1	2	2	2	1	2	2	1	2	2	0	0	2	0	0	2	0	---
1	3	4	2	2	1	1	1	60	1	19	6	1	2	2	0	1	1	2	2	1	2	2	1	1	2	2	2	0	0	0	0	0	2	0	0	1	3	2	0	0	0	2	0	0	1	18	1	0	1
1		4	1	2	1	1	1	35	1	22	4	1	2	4	1	1	0	2	2	2	2	2	2	2	2	0	0	0	0	2	2	2	0	0	2	0	---
1	2	2	1	2	1	1	1	52	3	15	8	1	2	2	0	1	1	2	2	2	2	2	2	2													---
1	4	2	1	2	1	1	1	27	1	18	3	1	2	3	0	1	1	2	2	2	2	2	2	2	0	0	0	0	0	0	0	0	0	0	0		---	0	0	0	0	0	0	0
1		2	2	2	1	1	1	59	3	17	5	1	3	2	0	1	1	2	2	2	2	2	2	2													---
1	6	3	1	1	2	4		44	3	20	2	0	3	4	88	0		2	2	2	2	1	2	2													---
1		3	1	1	2	1	1	19	2			0	3	1	0	0	0	2	2	2	2	2	2	2													---
1	8	4	1	2	2	1	1	29	1	13	5	1	99	2	0	0	1	1	2	2	2	2	2	2	2	0	1	0	2	0	0	0	0	2	2	0	---
1		3	2	2	2	1	1	49	1	20	5	1	3	2	0	0	1	2	2	2	2	2	2	2	2	0	1	0	2	2	2	2	2	3	2	0	---
1	8	3	2	1	1	3		50	1	18	8	1	2	2	1	0	1	1	2	2	2	2	2	2	2	0	2	3	1	2	2	2	2	2	2	1	3
1	11	2	1	2	1	1	1	25	1	18	2	1	99	2	1	1	1	2	2	2	2	2	2	2	2		2	2	2	2	2	2	2	3	2	0	---
1	12	4	2	1	1	1	1	26	1	18	2	1	2	1	0	0	1	2	2	2	2	2	2	2	3	3		0	2	3	3	3	3	3	2	0	---
1	2	3	1	1	1	3		46	1	20	2	0	2	2	1	1	1	1	1	1	2	2	1	1	2	2	3	0	1	3	2	3	2	0	2	1	1	2	0	2	0	0	0	0	1	4	0	0	0
1		4	2	1	1	1	1	22	1	20	0	1	3	2	0	0	0	2	1	1	2	1	1	1	1	2	2	1	1	0	2	2	2	2	1	0	---
1		4	1	2	2	1	1	35	1	22	2	1	2	2	1	1	0	2	2	2	2	2	2	2	3	3	3	3	2	3	3	3	3	3	3	0	---
1		2	1	1	2	1	1	45	2			1	3	2	0	1	1	2	2	2	2	2	2	2													---
1	1	2	1	1	1	3		30	1	18	2	1	3	4	1	1	1	2	2	2	2	2	2	2	0	0	0	0	0	0	0	0	0	0	0		---	0	0	2	0	0	0	0	1	2	0	0	0
1	3	4	1	3	1	3		60	1	14	2	1	3	2	0	1	1	2	2	2	2	2	2	2	0	0	2	0	0	0	0	0	0	0	2	0	---	0	0	0	0	0	0	0
1	3	2	1	1	1	3		54	3	18	3	1	3	2	1	1	1	2	2	2	2	2	2	2													---
1	11	4	1	2	1	1	1	25	1	18	2	1	99	1	0	1	0	2	2	2	2	2	2	2	1	2	2	2	2	2	2	2	2	2	2	0	---
1		4	1	1	1	1	1	44	3	24	4	1	3	2	0	0	1	2	2	2	2	2	1	2													---
1	6	3	1	1	1	2		38	3	16	3	1	3	4	1	1	1	2	2	2	2	2	2	2													---
1	1	4	2	2	1	1	4	24	1	20	1	1	3	4	0	1	1	1	1	1	2	1	1	1	2	0	1	0	2	0	0	0	0	0	2	0	---	3	3	2	0	0	0	0	2	1	0	0	0
1		4	1	1	2	1	1	50	2			1	99	2	0	0	1	2	2	2	2	2	2	2													---
1	4	3	1	2	2	3		25	1	19	3	1	3	1	1	1	0	2	2	2	2	2	2	2	3	3	3	3	3	3	3	3	3	3	3		---
1	10	2	1	1	2	3		57	1	19	7	1	3	2	0	0	0	2	2	2	2	2	2	2	3	3	3	3	3	3	3	3	3	3	3		---
1	12	4	1	1	1	1	1	17	2			1	3	5	0	1	0	2	1	2	2	2	2	2													---
1		2	1	2	1	1	1	40	3	20	2	1	2	2	0	1	1	2	2	2	2	2	2	2													---
1	4	5	1	2	1	1	1	23	2			1	3	5	0	1	1	1	1	1	99	1	1	1													---
1	0	1	2	2	1	1	1	26	1	18	2	1	99	4	1	1	0	2	2	2	2	2	2	2	0	0	0	0	0	0	0	0	0	0	0		---	0	0	0	0	0	0	0
1		2	2	2	1	1	1	47	1	16	5	0	2	2	0	1	0	2	2	2	2	2	2	2	2	2	2	2	0	2	2	2	2	0	2	0	---
1	0	3	1	1	1	3		47	3	22	1	1	2	2	1	1	1	2	1	1	2	2	1	2													---
1	3	4	1	1	2	1	1	21	1	15	1	1	3	4	1	1	0	1	1	1	2	2	2	2	0	2	2	0	2	0	0	0	0	0	0	0	---	0	0	0	0	0	0	0
1		3	2	2	1	1	1	47	1	18	7	1	3	2	0	1	0	2	2	2	2	2	2	2	2	2	2	2	2	2	2	2	2	2	2	0	---
1		4	2	2	1	1	1	30	1	17	2	1	3	3	0	1	1	2	2	2	2	2	2	2	2	0	1	0	0	0	0	0	0	0	0	0	---
1		5	2	2	1	1	1	17	2			1	3	5	0	0	1	2	2	2	2	2	2	2													---
1	4	5	1	1	1	1	1	16	2			1	3	4	0	1	1	2	2	2	2	2	2	2													---
1	3	3	1	1	2	1	1	45	3	25	6	1	3	2	1	1	1	2	2	2	2	2	2	2													---
1	3	4	2	2	1	1	1	54	3	15	3	1	3	2	1	1	1	2	2	2	2	2	2	2													---
1	12	3	1	1	1	2		37	3	18	2	1	3	2	0	0	1	2	2	2	2	2	1	2													---
1	1	3	2	2	1	1	1	26	1	16	3	1	3	4	0	1	0	2	2	2	2	2	2	2	2	0	2	2	2	2	0	2	0	0	0	1	1	0	0	2	0	0	0	0	1	7	1	0	0
1	0	4	1	2	1	1	1	56	1	14	3	1	99	2	1	1	1	2	2	2	2	2	2	2	0	0	0	0	2	0	0	0	0	0	0	0	---	0	0	0	0	0	0	0
1	1	3	1	2	2	1	1	37	1	20	2	1	3	2	1	1	1	2	2	2	2	2	2	2	0	0	0	0	0	0	0	0	0	0	0		---	0	0	0	0	0	0	0
1	0	4	1	2	1	1	1	31	1	16	2	1	2	2	0	1	1	2	2	2	2	2	2	2	1	0	1	2	0	2	2	0	2	0	1	1	3	2	0	1	0	0	0	0	2	5	1	0	0
1	1	4	1	2	1	1	1	43	1	22	2	1	3	2	1	1	1	2	2	2	2	2	2	2	3	0	1	0	0	0	0	0	0	0	0	0	---	0	0	0	0	0	0	0
1		3	2	1	1	1	1	20	2			1	3	1	0	1	1	1	1	99	99	1	1	1													---
1		4	1	1	1	1	1	23	1	20	2	1	3	3	0	1	1	2	2	2	2	2	2	2	0	0	1	0	0	0	0	0	0	0	0	0	---
1		3	1	2	1	1	1	18	1	16	0	1	3	1	0	0	1	2	2	2	2	2	2	2	2	2	2	2	2	2	2	3	0	0	2	0	---
1	12	2	2	1	1	3		35	1	18	3	1	3	1	0	1	1	2	2	2	2	2	2	2	2	3	2	3	2	2	2	2	2	2	2	0	---
1		4	1	3	1	1	1	27	1	17	2	1	2	2	0	0	1	2	2	2	2	2	2	2	2	2	2	2	2	0	2	0	0	0	2	0	---
1		3	2	2	1	1	1	46	3	16	4	1	3	2	0	1	1	2	2	2	2	2	2	2													---
1		2	1	1	2	1	1	40	1	19	4	1	3	1	1	0	1	2	2	2	2	2	2	2	3	3	3	3	3	3	3	3	3	3	3		---
1	2	3	1	2	2	1	1	35	1	20	4	1	3	2	1	1	1	2	2	2	2	2	2	2	3	3	3	3	2	3	3	3	3	3	3	0	---
1	1	3	1	2	1	1	1	29	1	20	4	1	3	4	0	1	1	2	2	2	2	2	2	2	2	0	0	3	0	3	0	0	0	3	2	1	1	0	0	0	0	0	0	0
1	0	4	1	2	1	1	1	60	1	19	8	1	3	2	0	1	1	2	2	2	2	2	2	1	2	0	2	0	0	0	0	0	2	0	2	0	---	2	0	2	0	0	0	0	2	8	1	0	0
1	10	4	2	2	2	1	1	40	1	18	7	1	2	2	0	0	1	2	2	2	2	2	2	2	2	0	1	0	2	0	0	0	2	0	2	0	---
1	9	2	1	1	1	1	1	47	1	25	2	1	3	2	1	1	1	2	2	2	2	2	2	2	2	1	2	2	1	2	2	2	2	2	2	1	3
1	5	1	1	2	1	1	1	51	3	22	3	1	3	4	1	1	1	2	2	2	2	2	2	2													---
1	10	2	1	2	2	1	1	35	1	18	3	1	99	2	0	0	0	2	2	2	2	2	2	2	2	3	3	3	2	3	2	3	2	2	3	0	---
1	1	4	2	1	1	3		22	1	16	2	1	3	5	0	1	1	2	2	2	2	2	2	2	0	0	1	0	0	0	0	0	0	0	0	0	---	0	0	0	0	0	0	0
1	0	2	1	3	1	3		39	1	20	3	1	3	2	0	1	1	2	2	2	2	2	2	2	2	0	2	0	0	0	0	0	0	0	1	1	1	0	0	0	0	0	0	0
1	12	2	1	2	1	1	1	50	3	22	3	1	99	2	1	1	1	2	2	2	2	2	1	2													---
1	5	2	2	1	1	3		45	1	20	3	1	3	2	0	1	1	2	2	2	2	2	2	2	0	0	0	0	0	0	0	0	0	0	0		---	0	0	0	0	0	0	0
1	0	3	1	3	1	3		34	3	15	3	0	2	2	1	1	1	2	2	2	2	2	2	2													---
1	8	4	1	2	1	2		30	1	19	4	1	3	2	0	1	0	2	2	2	2	2	2	2	2	2	2	2	2	2	2	2	2	2	2		---
1	11	1	2	2	1	1	1	29	1	20	3	1	3	4	0	1	1	1	1	1	2	2	2	2	2	0	1	0	0	0	0	0	0	3	2	0	---
1	9	2	1	2	1	1	1	23	1	18	0	1	99	1	1	0	1	2	2	2	2	2	2	2	2	3	2	3	2	3	3	2	3	3	2	0	---
1	3	3	1	2	1	1	1	60	3	28	3	1	2	2	1	1	1	2	2	2	2	2	2	2													---
1	3	2	2	1	1	1	1	27	1	19	0	1	3	4	0	1	1	2	2	2	2	2	2	2	0	0	0	0	0	0	0	0	0	0	0		---	0	0	0	0	0	0	0
1	10	2	1	3	1	3		34	1	20	3	1	3	1	1	1	1	2	2	2	2	2	2	2	2	2	2	0	1	0	2	2	0	2	2	0	---
1	1	4	2	3	1	3		25	1	17	2	1	3	4	0	1	1	2	2	2	2	2	2	2	0	0	0	0	0	0	0	0	0	0	2	0	---	0	0	0	0	0	0	0
1	10	4	2	3	2	1	1	40	1	20	6	1	3	2	0	0	1	2	1	2	1	2	2	2	2	0	1	0	2	0	0	2	0	2	2	1	---
1		2	2	2	1	1	1	39	1	18	5	1	3	2	0	0	0	2	2	2	2	2	2	2		2	2	2	2	2	2	2	2	2	2	0	---
1		3	2	2	1	1	1	61	3	24	3	1	2	2	1	1	1	2	2	2	2	2	2	2													---
1		3	1	2	1	3		49	1	14	3	0	99	2	1	0	1	2	2	2	2	2	2	2	3	3	3	3	3	3	3	3	3	3	0	0	---
1		4	1	3	1	1	1	22	1	18	1	1	99	2	0	0	1	2	2	2	2	2	2	2	2	0	2	0	2	2	2	2	2	2	0	0	---
1	3	4	2	1	1	3		54	1	20	5	1	3	2	0	1	1	2	2	2	2	2	2	2	2	0	0	0	0	2	0	0	0	0	2	0	---	2	2	2	2	0	0	0	2	20	0	0	0
1		3	2	2	1	1	1	35	1	16	6	1	3	2	0	0	0	2	2	2	2	2	2	2	3	2	3	2	2	2	3	3	3	3	1	0	---
1	0	2	1	3	1	3		22	1	20	0	1	3	5	0	1	1	2	2	2	2	2	2	2	0	0	1	0	0	0	0	0	0	0	0	0	---	0	0	0	0	0	0	0
1		3	1	2	1	1	1	36	1	18	4	1	2	2	0	1	1	2	2	2	2	2	2	2	2	3	2	0	2	2	0	0	2	0	0	0	---
1	2	4	2	2	1	1	1	60	3	18	3	1	3	2	1	1	1	2	2	2	2	2	2	2													---
1	12	4	1	2	1	1	1	53	1	25	0	1	3	2	0	0	1	2	2	2	2	2	2	2	2	0	2	0	0	2	2	2	0	3	1	0	---
1	10	2	1	2	1	1	1	23	1	18	1	1	99	2	0	0	1	2	2	2	2	2	2	2	2	2	2	2	2	2	2	2	2	2	2	1	1
1	11	2	1	2	2	1	1	45	1	19	6	1	2	2	0	1	1	2	2	2	2	2	2	2	3	3	3	3	2	3	3	3	3	3	3	0	---
1	2	2	2	2	1	1	1	24	1	21	1	1	3	4	0	1	1	2	2	2	2	2	2	2	0	0	1	0	0	0	0	0	0	0	0	0	---	0	0	0	0	0	0	0
1	11	3	1	1	1	3		26	1	17	2	1	99	1	1	1	1	2	2	2	2	2	2	2	2	0	2	3	2	0	0	0	0	0	0	0	---
1	5	3	1	1	2	3		32	1	20	3	0	3	2	1	1	0	2	2	2	2	2	2	2	3	3	3	3	2	3	3	3	3	3	3	0	---
1		4	1	2	2	1	1	65	3	19	1	1	2	2	1	1	1	2	2	2	2	2	2	2													---
1	2	4	2	2	1	1	1	40	1	16	7	1	3	4	0	0	0	2	2	2	2	2	2	2	2	0	2	2	0	0	3	0	3	0	2	1	3	0	0	0	0	0	0	0
1	6	2	1	2	1	1	1	47	1	18	4	1	99	2	1	1	1	2	2	2	2	2	2	2	2	2	2	2	2	2	2	2	2	2	2	1	3
1		3	1	2	1	1	1	40	1	22	5	1	3	4	1	1	1	1	2	2	2	2	2	2	2	2	2	2	2	2	2	2	2	2	0	0	---
1	1	3	1	2	2	1	1	30	1	20	3	0	3	1	0	0	0	2	2	2	2	2	2	2	3	3	3	3	3	3	3	3	3	3	3		---
1	2	2	1	1	1	1	1	37	1	16	1	1	3	2	0	0	0	2	2	2	2	2	2	2	0	0	0	0	0	0	0	0	0	0	0		---	0	0	0	0	0	0	0
1	3	2	1	2	1	1	1	52	2			1	3	2	0	1	0	2	2	2	2	2	2	2													---
1	2	2	1	2	1	1	1	28	1	19	2	1	3	2	0	0	1	2	2	2	2	2	2	2	3	3	0	3	3	3	0	0	0	0	2	1	1	3	3	3	0	0	0	0	2	5	0	0	0
1	2	3	2	1	1	3		36	1	23	2	1	3	5	1	1	1	2	2	2	2	2	2	2	2	0	0	0	0	0	0	2	0	0	0	1	3	0	0	0	0	0	0	0
1	3	4	1	1	1	2		21	1	16	4	0	3	4	88	0		2	2	2	2	2	2	2	0	0	0	0	0	0	0	0	0	0	0		---	0	0	0	0	0	0	0
1	1	3	1	2	2	1	1	22	1	17	2	1	3	4	0	1	1	2	2	2	2	2	2	2	0	0	1	0	0	0	0	0	0	0	0	0	---	0	0	0	0	0	0	0
1		3	2	1	2	1	1	24	2			1	3	1	0	0	1	2	2	2	2	2	2	99													---
1	0	3	2	2	1	1	6	52	3	18	7	1	3	2	0	0	0	2	2	2	2	2	2	2													---
1		5	1	2	1	1	1	20	2			1	3	5	0	0	1	2	2	2	2	2	2	2													---
1	12	4	1	1	1	3		50	3	17	3	1	2	2	0	1	1	2	2	2	2	2	2	2													---
1		4	2	2	1	1	1	18	1	18	0	1	99	1	0	0	1	2	2	2	2	2	2	2	0	2	2	0	2	0	0	0	0	0	0	0	---
1	9	2	2	2	1	1	1	35	1	18	2	1	2	1	0	1	1	2	2	2	2	2	2	2	2	2	2	2	2	2	2	2	2	2	2	1	1
1	9	3	2	2	1	1	1	40	3	18	7	1	99	2	0	1	1	2	2	2	2	2	2	2													---
1	3	3	2	2	1	1	1	42	1	22	4	1	3	2	1	1	1	2	2	2	2	2	2	2	2	0	1	0	0	3	0	0	0	0	0	0	---	0	0	0	0	0	0	0
1	12	3	2	1	1	3		46	1	15	6	0	2	2	0	1	0	2	2	2	2	2	2	2	2	3	2	3	2	2	2	2	2	2	2	0	---
1	3	3	1	2	1	1	1	33	1	20	3	1	2	4	0	1	1	2	2	2	2	2	2	2	2	3	2	3	0	0	0	2	2	3	2	1	1	0	0	0	0	0	0	0
1		4	1	2	1	1	1	35	3	16	2	1	2	2	1	1	1	2	2	2	2	2	2	2													---
1	10	2	1	2	2	1	1	40	1	18	5	1	3	1	1	1	0	2	2	2	2	2	2	2	3	3	3	3	3	3	3	3	3	3	3		---
1	1	4	1	2	1	1	1	35	1	14	3	1	99	1	0	1	1	2	2	2	2	2	2	2	2	2	0	0	2	2	0	0	2	2	2	1	3	2	2	2	0	0	0	0	2	18	0	0	0
1	0	4	1	2	1	1	1	23	1	17	3	1	3	2	1	1	0	2	1	2	2	1	2	2	0	2	2	0	2	0	0	0	0	0	0	0	---	0	0	0	0	0	0	0
1	3	3	1	1	1	2		38	1	18	3	0	3	2	0	1	1	2	2	2	2	2	2	2	2	0	0	2	2	2	0	2	0	2	0	0	---	0	0	0	0	0	0	0
1	1	3	1	2	1	1	1	54	1	14	9	1	3	1	0	1	1	1	1	1	2	2	1	1	2	0	2	0	0	0	0	0	0	0	2	1	1	2	0	0	0	0	0	0	2	5	0	0	0
1	2	4	1	2	1	1	1	36	1	15	2	1	3	2	0	1	0	2	2	2	2	2	2	2	2	2	2	2	2	2	0	0	0	0	0	0	---	0	0	0	0	0	0	0
1	8	4	1	1	1	3		37	1	16	2	1	3	1	0	1	1	2	2	2	2	2	2	2	0	0	2	2	0	0	0	0	0	0	2	0	---
1	0	3	1	1	1	3		49	1	21	4	1	3	4	1	1	1	2	2	2	2	2	2	2	0	0	1	0	0	0	0	0	0	0	0	0	---	0	0	0	0	0	0	0
1		4	1	2	1	1	1	21	1	18	2	1	99	4	0	1	0	2	2	2	2	1	2	2	2	0	0	0	0	0	0	0	0	0	2	0	---
1	0	4	1	1	1	1	1	26	1	19	1	1	3	5	0	1	0	2	2	2	2	2	2	2	2	0	0	0	0	0	0	2	2	2	0	1	1	0	0	2	0	0	0	0	3	7	1	0	0
1		2	1	2	1	1	1	42	1	19	2	1	3	2	0	1	1	2	2	2	2	2	2	2	2	0	0	0	0	0	0	2	0	0	0	0	---
1	12	4	1	1	1	3		36	1	18	2	1	2	5	1	1	0	2	1	2	2	1	1	2	0	0	0	0	0	0	0	0	0	0	0	0	---
1	0	3	1	1	1	3		24	2			1	3	4	1	0	1	2	2	2	2	2	2	2													---
1		4	1	1	2	1	1	49	3	16	4	1	3	2	0	1	1	2	1	2	2	2	2	1													---
1	3	4	2	3	1	3		25	1	19	2	1	3	5	0	1	1	2	2	2	2	2	2	2	0	0	0	0	0	0	0	0	0	0	2	0	---	0	0	0	0	0	0	0
1	2	3	1	2	1	1	1	45	1	18	4	1	3	2	0	1	1	2	2	2	2	2	2	2	2	3	2	2	0	0	2	0	0	0	2	1	1	0	0	0	0	0	0	0
1	10	2	1	1	1	3		50	1	18	2	1	2	2	0	1	1	2	2	2	2	2	2	2	2	3	2	3	2	2	2	2	2	2	2	1	1
1	0	4	1	2	1	1	1	60	3	13	7	1	2	2	0	1	0	2	2	2	2	2	2	2													---
1	6	4	1	1	1	2		38	1	17	5	1	3	4	1	0	1	2	2	2	2	2	2	2	0	0	0	0	0	0	0	0	0	0	0		---	0	0	0	0	0	0	0
1	12	4	1	1	2	1	1	24	1	20	0	1	99	3	0	1	1	2	2	2	2	2	2	2	2	0	2	0	2	0	0	0	0	2	2	0	---
1	2	3	2	1	1	1	1	38	1	14	6	1	3	2	1	1	1	2	2	2	2	2	2	2	1	2	2	3	2	3	2	2	2	0	0	1	3	0	2	2	3	2	3	2	2	19	1	0	0
1	9	4	2	2	2	1	1	27	1	15	4	1	99	2	0	1	0	2	2	2	2	2	2	2	2	0	2	0	0	0	2	0	2	3	2	1	2
1	9	2	1	2	2	1	1	45	1	19	5	1	3	2	0	0	0	2	2	2	2	2	2	2	3	3	3	3	3	3	3	3	3	3	3		---
1	1	3	1	1	1	3		57	3	17	3	1	3	1	0	1	1	2	2	2	2	2	2	2													---
1	12	4	2	1	1	3		40	1	19	5	1	2	1	0	1	0	2	2	2	2	2	2	2	0	0	2	0	0	0	0	0	0	0	0	0	---
1	0	3	1	2	1	3		29	1	18	3	0	3	4	1	1	1	2	2	2	2	2	2	2	2	2	0	0	2	2	0	2	0	0	1	0	---	0	0	2	0	0	0	0	2	10	0	0	0
1	5	2	2	2	1	1	1	25	1	17	2	1	3	4	0	1	1	2	2	2	2	2	2	2	0	0	1	0	0	0	0	0	0	0	0	0	---	0	0	0	0	0	0	0
1	5	4	1	1	1	3		30	1	22	2	1	2	4	0	1	1	1	1	1	2	1	1	1	0	0	1	0	2	0	0	0	0	0	2	0	---	0	0	2	2	0	0	0	1	1	0	0	0
1	4	3	1	2	1	1	8	37	1	19	6	1	3	2	1	1	1	2	2	2	2	2	2	2	0	0	1	0	0	0	0	0	0	0	0	0	---	0	0	0	0	0	0	0
1		3	1	1	2	1	1	13	2			1	2	4	0	0	1	2	2	2	2	2	2	2													---
1	0	2	1	3	1	1	1	35	1	13	5	1	3	3	0	1	1	2	2	2	2	2	2	2	0	0	2	0	0	0	0	0	0	0	1	0	---	0	0	0	0	0	0	0
1	1	2	2	3	1	3		27	1	15	3	1	3	4	0	1	1	2	2	2	2	2	2	2	2	0	2	0	0	0	0	0	2	0	1	1	3	2	0	2	0	0	0	0	2	5	0	0	0
1		2	2	2	1	1	1	45	1	23	7	1	2	2	0	1	1	2	2	2	2	2	2	2	3	0	3	0	3	3	3	3	3	3	2	0	---
1	12	2	1	1	1	3		45	1	17	2	1	3	1	1	1	1	2	2	2	2	2	2	2	2	0	2	0	0	0	2	2	0	0	0	0	---
1	4	3	1	1	2	1	1	27	1	18	4	1	3	2	0	1	0	2	2	2	2	2	2	2	2	0	0	0	0	0	0	2	2	2	0	1	1	3	3	3	3	3	0	0	3	1	1	0	0
1	3	2	2	1	1	4		46	1	16	5	1	3	2	1	0	1	2	2	2	2	2	2	2	0	0	0	0	0	0	0	0	0	0	0		---	0	0	0	0	0	0	0
1	11	4	2	2	1	1	1	45	1	29	6	0	3	2	0	0	1	2	2	2	2	2	2	2	2	0	1	0	2	0	0	0	0	2	2	0	---
1	12	4	2	2	2	1	1	35	1	18	6	1	99	3	0	1	1	2	2	2	2	2	2	2	2	2	2	0	2	2	3	2	3	2	2	0	---
1	8	3	1	1	1	1	1	35	1	18	3	1	3	1	1	1	1	2	2	2	2	2	2	2	0	0	0	1	0	0	2	0	0	0	1		---
1	0	4	1	2	1	3		34	1	18	2	0	3	4	1	1	0	2	2	2	2	2	2	2	0	0	2	0	0	0	0	0	0	0	0	0	---	0	0	0	0	0	0	0
1	12	2	1	2	1	1	1	29	1	14	2	1	99	2	1	0	1	1	2	2	2	2	1	2	2	2	1	0	0	0	0	0	0	3	2	0	---
1	4	4	1	1	1	3		40	3	22	2	1	3	2	0	1	1	2	2	2	2	2	2	2													---
1	3	4	1	1	1	3		44	1	17	2	1	99	5	1	1	1	2	2	2	2	2	2	2	0	0	1	0	0	0	0	0	0	0	2	0	---	0	0	0	0	0	0	0
1	0	3	1	2	2	1	1	31	3	14	5	1	3	2	1	1	1	1	1	1	2	1	1	1													---
1	10	2	2	2	1	1	1	25	1	18	2	1	2	2	0	1	1	2	2	2	2	2	2	2	2	2	2	2	2	3	2	3	2	2	2	1	1
1	2	3	1	1	1	1	1	35	2			1	99	2	0	1	1	2	2	2	2	2	2	2													---
1	4	2	1	2	1	1	1	42	1	17	3	1	3	4	0	1	1	2	2	2	2	2	2	2	0	0	0	0	0	0	0	0	0	0	0		---	0	0	0	0	0	0	0
1	1	3	2	2	1	3		37	1	18	3	0	3	4	0	1	0	2	2	2	2	2	2	2	3	3	1	0	0	0	3	2	3	0	0	1	1	3	0	3	3	3	0	0	3	2	0	0	0
1	3	2	1	2	1	1	1	65	3	18	3	1	3	2	0	1	1	2	2	2	2	2	2	2													---
1		3	1	2	1	1	1	46	1	22	4	1	3	2	1	1	1	2	2	2	2	2	2	2	2	2	2	0	0	2	2	2	0	0	0	0	---
1	0	4	1	1	2	1	1	50	3	22	5	1	3	2	0	1	0	2	2	2	2	2	2	2													---
1	3	3	2	1	1	1	1	26	1	15	0	1	3	2	1	0	1	2	2	2	2	2	2	2	2	0	3	0	0	0	0	0	0	0	0	0	---	0	0	2	0	0	0	0	1	8	0	0	0
1	5	3	1	3	1	3		47	1	20	1	0	2	2	1	1	1	2	2	2	2	2	2	2	3	0	1	0	0	0	0	3	3	3	0	1	1	0	0	0	0	0	0	0
1	1	4	1	2	1	1	1	32	1	18	2	1	2	2	0	0	0	2	2	1	1	2	2	2	1	0	2	2	0	3	2	0	0	0	0	0	---	0	0	0	0	0	0	0
1	12	3	1	1	1	3		50	1	19	4	1	3	3	1	1	1	2	1	1	2	2	2	1	0	0	0	0	0	0	0	0	0	0	1	0	---
1	1	3	1	3	1	1	1	20	1	17	0	1	3	3	0	1	1	2	2	2	2	2	2	2	2	0	2	0	0	0	0	0	0	0	2	1	3	2	2	0	0	0	0	0	2	1	0	0	0
1	3	2	2	2	1	1	1	39	1	20	3	1	3	2	1	1	1	2	2	2	2	2	2	2	0	0	0	0	0	0	0	0	0	0	0		---	0	0	3	0	0	0	0	1	1	0	0	0
1	0	4	2	1	1	3		58	3	16	5	1	3	2	0	0	1	2	2	2	2	2	2	2													---
1	2	6	1	1	1	3		45	1	16	4	1	3	2	1	0	1	2	2	2	2	2	2	2	2	0	0	0	0	0	0	0	0	0	0	0	---	0	0	0	0	0	0	0
1	8	2	2	1	1	1	1	49	1	20	8	1	99	2	1	1	1	2	2	2	2	2	2	2	1	2	2	3	2	2	2	2	2	2	2	1	1
1	1	6	1	2	1	1	1	25	1	22	0	0	2	1	0	1	1	2	2	2	2	2	2	2	2	0	0	0	0	0	2	0	0	0	2	1	1	0	0	0	0	0	0	0
1	8	2	2	1	1	1	1	23	1	23	2	1	3	1	1	1	0	2	2	2	2	2	2	2	2	2	2	2	1	2	2	2	2	2	2	1	3
1	3	3	2	2	2	1	1	54	1	17	3	1	2	2	1	1	1	2	2	2	2	2	2	2	2	0	2	0	2	2	0	0	2	0	0	0	---	0	0	0	0	0	0	0
1	4	4	1	1	1	3		32	1	15	6	0	3	3	0	1	0	2	2	2	2	2	2	2	0	0	0	0	0	0	0	0	0	0	0		---	0	0	0	0	0	0	0
1	3	4	2	2	2	1	1	46	1	16	3	1	2	2	1	0	1	2	2	2	2	2	2	2	0	0	2	0	0	0	0	0	0	0	0	0	---	0	0	0	0	0	0	0
1	1	4	2	3	1	1	1	45	1	16	6	1	3	2	1	1	1	1	2	1	1	1	1	1	2	2	2	2	2	2	0	0	0	0	0	0	---	0	0	2	0	0	0	0	1	2	0	0	0
1	0	3	1	2	2	1	1	26	1	19	3	1	3	2	1	0	1	2	2	2	2	2	2	2	0	0	0	0	2	0	0	0	0	0	0	0	---	0	0	3	0	0	0	0	1	2	0	0	0
1	10	4	1	3	1	2		25	1	18	2	1	1	5	0	0	1	2	2	2	2	2	2	2	2	0	1	2	2	0	2	0	2	0	0	1	---
1	10	4	1	2	2	1	1	57	3	15	4	1	99	2	0	1	1	2	2	2	2	1	2	2													---
1	1	2	2	2	1	1	1	42	1	25	4	1	3	2	0	1	1	2	2	2	2	2	2	2	2	2	0	0	0	0	0	0	0	0	0	0	---	0	0	0	0	0	0	0
1	8	2	1	2	1	1	1	45	3	18	4	1	2	2	1	1	1	2	2	2	2	2	2	2													---
1	3	2	2	1	1	1	1	26	1	19	2	1	3	1	1	1	1	2	2	2	2	2	2	2	0	0	0	0	0	0	0	0	0	0	0		---	0	0	0	0	0	0	0
1	1	2	1	1	1	3		35	1	25	0	1	3	2	0	0	1	1	2	2	2	2	2	2	2	0	0	0	0	0	0	2	0	0	0	0	---	0	0	2	0	0	0	0	3	3	0	0	0
1	10	1	2	2	1	1	1	30	1	26	4	1	3	1	1	1	1	2	2	2	2	2	2	2	0	0	1	0	0	0	0	0	0	0	0	0	---
1	1	2	1	2	1	3		27	1	16	1	0	3	2	0	1	1	2	2	2	2	2	2	2	0	0	0	0	0	0	0	0	0	0	0		---	0	0	0	0	0	0	0
1	3	3	1	1	2	2		47	3	20	1	0	3	2	1	1	1	2	2	2	2	2	2	2													---
1		2	1	2	1	1	1	39	1	18	2	1	2	2	0	1	1	2	2	2	2	2	1	2	2	3	2	2	2	2	2	2	2	2	2	0	---
1	2	4	2	3	1	3		26	1	22	1	0	3	4	1	1	1	2	2	2	2	2	2	2	0	0	1	0	0	0	0	0	0	0	0	0	---	0	0	0	0	0	0	0
1		2	1	1	1	1	1	45	1	20	4	1	3	2	0	1	1	1	1	2	2	2	2	2	2	2	2	2	2	2	0	2	2	0	2	0	---
1	4	3	1	1	1	1	1	35	2			1	2	2	0	0	0	2	2	2	2	2	2	2													---
1	1	2	2	1	1	1	1	45	1	22	6	1	3	2	88	1		2	2	2	2	2	2	2	0	0	0	0	0	0	0	0	0	0	0		---	0	0	0	0	0	0	0
1	3	3	1	2	2	1	1	50	1	20	3	1	2	2	0	1	1	2	2	2	2	2	2	2	0	0	0	0	0	0	0	0	0	0	0		---	0	0	0	0	0	0	0
1		3	1	2	1	1	1	35	1	28	1	1	99	2	1	1	1	2	2	2	2	2	2	2	2	2	2	2	0	2	0	2	2	0	2	0	---
1	0	3	1	2	1	1	1	36	1	17	2	1	2	2	0	0	1	2	2	2	2	2	2	2	3	0	2	0	0	0	0	0	0	0	2	1	3	3	0	3	0	0	0	0	1	3	0	0	0
1	8	4	1	1	1	3		37	1	17	2	1	3	2	0	1	0	2	2	2	2	2	2	2	0	0	1	0	0	0	0	0	0	2	0	1	---
1	11	4	1	2	1	1	1	20	1	15	2	1	99	2	0	1	1	2	2	2	2	2	2	2	2	0	0	0	0	0	2	0	2	3	2	0	---
1	0	3	1	2	1	1	1	23	1	13	1	1	3	4	0	1	1	2	1	2	1	2	2	2	2	0	2	0	0	0	0	0	0	0	1	1	1	0	0	0	0	0	0	0
1	1	4	2	1	1	1	1	20	1	18	1	1	3	2	0	1	0	2	2	2	2	2	2	2	2	0	2	0	0	0	0	0	0	0	2	1	1	0	0	0	0	0	0	0
1	3	2	1	1	1	3		54	1	20	1	1	2	2	0	1	1	2	2	2	2	2	2	2	2	0	1	0	0	0	0	0	0	0	2	0	---	0	0	0	0	0	0	0
1	11	3	1	2	2	1	1	45	1	19	5	1	99	2	1	1	0	2	2	2	2	2	2	2	3	2	3	2	2	2	2	2	2	2	3	0	---
1		4	1	2	2	1	1	35	1	25	1	1	3	2	0	1	1	2	2	2	2	2	1	2	2	2	2	0	2	0	2	3	2	2	2	0	---
1	1	2	1	1	1	1	1	29	1	18	3	1	3	4	88	0		2	2	2	2	2	2	2	0	0	0	0	0	0	0	0	3	0	0	0	---	0	0	0	0	0	0	0
1	5	4	1	1	1	3		51	1	22	2	1	2	2	0	1	1	1	2	1	2	2	1	1	3	0	1	0	0	0	2	0	0	0	2	0	---	0	0	2	0	0	2	0	1	5	0	0	0
1	9	2	1	2	1	1	1	50	1	18	1	1	2	2	1	0	1	2	2	2	2	2	2	2	2	3	2	2	2	2	3	2	2	2	2	1	3
1		3	2	2	1	1	1	45	1	26	2	1	3	2	1	0	1	2	2	2	2	2	2	2	2	0	1	0	0	2	2	2	2	0	0	0	---
1		4	1	1	2	1	1	40	1	23	3	1	99	1	0	0	1	2	2	2	2	2	2	2	2	0	1	0	2	0	0	0	0	2	2	0	---
1	4	3	1	2	1	1	4	26	1	17	3	1	3	2	1	1	1	1	1	1	1	1	1	1	0	0	1	0	2	0	0	0	2	0	2	0	---	0	0	2	0	0	0	0	1	1	0	0	0
1	1	3	2	2	1	1	1	59	3	17	4	1	3	2	1	1	1	2	2	2	2	2	2	2													---
1		5	1	1	2	3		12	2			0	3	4	0	0	0	2	2	2	2	2	2	2													---
1	8	3	1	3	2	2		49	2			1	2	2	0	0	1	2	2	2	2	2	2	2													---
1	12	4	2	2	2	1	1	33	1	15	4	1	3	2	0	0	1	2	2	2	2	2	2	2	2	0	1	0	0	0	0	0	0	0	2	0	---
1	1	2	1	1	2	1	1	15	1	15	4	1	3	2	1	0	1	2	2	2	2	2	2	2	3	3	3	3	2	3	2	2	2	3	3		---
1	0	3	1	1	1	1	1	40	1	18	6	0	3	2	0	1	1	2	2	2	2	2	2	2	2	0	0	0	0	0	0	0	0	0	1	1	3	2	2	0	0	0	0	0	2	5	0	0	0
1	1	2	2	3	1	3		34	1	14	5	1	3	4	0	1	1	2	2	2	2	2	2	2	2	1	2	2	1	2	2	1	0	0	0	0	---	2	2	2	0	0	0	2	3	3	0	0	0
1	10	3	2	1	1	3		32	1	16	4	1	99	1	0	1	1	2	2	2	2	2	2	2	2	2	2	2	2	2	3	3	3	3	2	0	---
1	5	6	2	3	1	2		47	1	17	4	1	2	4	1	1	1	2	2	2	2	2	2	2	1	0	0	0	1	0	0	0	0	0	0	1	2	0	0	0	0	0	0	0
1	1	3	2	1	1	1	1	45	1	18	4	1	2	2	1	1	1	2	2	2	2	2	2	2	2	0	1	0	0	0	0	0	0	0	0	0	---	0	0	0	0	0	0	0
1	10	4	1	2	2	1	1	68	3	35	3	1	3	2	0	1	1	1	1	2	2	2	1	2													---
1	4	3	1	1	1	3		23	2			1	2	4	1	1	1	2	2	1	99	2	2	1													---
1		4	2	2	1	1	1	23	1	18	3	1	3	2	0	1	1	2	1	2	2	1	1	1	0	0	0	0	1	0	0	0	0	0	2	0	---
1	1	2	1	2	2	1	1	45	1	20	5	1	99	2	1	1	0	2	2	2	2	2	2	2	3	3	3	3	2	3	3	3	3	3	3	0	---
1	0	3	1	2	1	1	1	37	1	19	2	1	3	4	0	1	1	2	2	2	2	2	2	2	2	0	1	0	0	0	0	0	3	0	1	1	1	0	0	0	0	0	0	0
1	6	3	1	1	1	1	4	35	1	20	2	1	2	2	1	1	1	1	1	1	1	1	1	1	2	0	1	0	0	0	0	0	0	0	1	0	---	0	2	2	0	0	0	0	1	2	0	0	0
1	4	3	1	2	2	1	1	32	1	15	5	1	99	2	1	1	1	2	2	2	2	2	2	2	0	0	0	0	0	0	0	0	2	0	0	0	---	0	0	2	0	0	0	0	1	12	0	0	0
1	2	3	1	2	1	1	1	26	1	14	4	1	3	4	1	1	1	2	2	2	2	2	1	2	2	0	1	3	0	0	0	0	0	0	2	1	1 3	2	0	2	0	0	0	0	1	20	0	0	0
1	0	3	2	1	2	1	1	59	3	17	3	1	3	2	0	1	1	2	2	2	2	2	2	2													---
1	2	3	2	1	1	1	1	50	3	15	6	1	3	2	1	1	1	2	2	2	2	2	2	2													---
1	10	2	1	2	1	1	1	38	1	18	2	1	3	2	1	1	1	2	2	2	2	2	2	2	2	0	2	2	2	2	2	2	2	2	2	1	3
1	0	3	1	2	1	1	1	57	1	23	8	1	2	2	0	1	1	2	2	2	2	2	2	2	3	0	3	3	0	3	3	3	0	0	2	0	---	0	0	0	0	0	0	0
1	2	3	2	2	2	1	1	23	1	18	1	0	3	4	0	1	1	1	2	2	2	2	2	2	1	2	2	0	2	0	0	0	0	0	0	0	---	3	0	3	0	0	0	0	2	2	0	0	0
1		4	1	2	1	1	1	38	1	16	4	1	1	1	0	0	1	2	2	2	2	2	2	2	2	2	2	2	2	2	2	2	2	0	1	0	---
1	0	4	2	3	1	3		27	1	16	3	1	2	5	1	1	1	2	2	2	2	2	2	2	0	0	1	0	0	0	0	0	0	0	0	0	---	0	0	0	0	0	0	0
1	0	3	1	1	1	3		37	1	22	3	1	2	4	1	1	1	2	2	2	2	2	2	2	1	2	1	0	2	2	2	2	1	1	2	1	3 4 5	1	1	1	2	1	1	2	3	4	1	0	0
1	1	1	2	1	1	1	1	35	1	16	6	1	3	1	1	1	1	2	2	2	2	2	1	2	2	0	0	2	0	2	0	2	0	0	0	1	1	0	0	2	0	0	0	0	2	9	0	0	0
1	6	4	1	2	1	1	1	41	1	18	2	1	99	2	0	1	0	2	2	2	2	2	1	2	0	0	0	2	0	0	0	0	0	0	2	0	---	0	0	0	0	0	0	0
1	0	4	2	2	2	1	1	55	1	22	8	1	3	2	0	1	1	2	2	2	2	2	1	2	2	0	2	2	0	0	0	0	0	0	2	1	2	0	0	0	0	0	0	0
1	11	3	2	2	1	1	1	35	1	18	3	0	2	2	1	1	1	2	2	2	2	2	1	2	1	2	2	2	2	1	1	1	2	1	2	1	3
1	0	4	1	1	1	3		55	3	13	7	1	3	2	0	1	1	1	1	1	1	2	1	1													---
1	1	3	2	1	1	1	1	53	1	17	7	1	3	2	0	1	1	2	2	2	2	2	2	2	2	0	2	0	0	0	0	0	2	0	1	1	3	2	2	0	2	0	0	0	2	2	0	0	0
1	5	4	1	1	1	3		30	1	16	1	1	3	3	0	1	1	2	2	2	2	2	2	2	2	0	0	0	0	2	0	0	2	0	0	1	1	0	0	2	0	0	0	0	2	29	0	0	0
1	0	1	2	2	2	1	1	53	1	16	4	1	3	2	1	1	0	2	2	2	2	2	2	2	2	0	2	0	0	0	2	0	2	0	2	0	---	0	0	0	0	0	0	0
1		4	1	1	1	1	1	48	1	23	8	1	3	2	1	1	1	2	2	2	2	1	1	2	0	0	0	0	0	0	2	0	2	0	2	0	---
1	8	4	1	2	2	1	1	21	1	16	1	1	99	4	0	1	1	2	1	2	2	2	2	2	2	2	1	0	2	0	0	0	0	2	2	0	---
1	11	3	1	2	2	1	1	40	1	18	5	1	2	2	1	0	0	2	2	2	2	2	2	2	3	3	3	3	3	3	2	2	3	2	3	1	3
1	1	6	1	3	1	3		38	1	17	2	1	3	4	1	0	0	2	2	2	2	2	2	2	1	1	0	1	1	1	1	1	1	1	1	1	1 2 3 5 6	1	1	1	2	2	2	1	3	2	1	0	0
1	3	3	1	1	1	1	1	34	3	15	4	1	3	2	0	1	1	2	2	2	2	2	2	2													---
1		5	1	1	1	1	1	18	2			1	2	5	0	1	1	2	2	2	2	2	2	2													---
1	10	4	1	1	2	1	1	27	1	21	3	1	99	2	0	1	1	1	2	2	2	2	2	2	2	0	1	0	2	2	0	2	2	2	2	0	---
1	10	3	1	1	2	1	1	35	1	19	4	1	3	2	0	0	0	2	2	2	2	2	2	2	3	3	3	3	2	3	3	3	3	3	3	0	---
1	3	3	2	1	1	1	1	41	1	15	4	1	3	2	0	0	0	2	2	2	2	2	2	2	2	2	0	0	0	0	0	0	0	0	0	0	---	0	0	0	0	0	0	0
1	11	2	2	2	1	1	1	40	1	18	6	1	99	2	0	1	1	2	2	2	2	2	2	2	2	2	2	2	2	2	2	2	2	2	2	1	1
1	11	4	1	2	1	3		24	1	16	3	0	2	2	0	0	0	2	2	2	2	2	2	2	0	0	2	0	2	0	0	0	2	0	2	0	---
1	12	4	2	2	1	2		26	1	18	5	1	2	2	0	1	1	2	2	2	2	2	2	2	0	2	0	0	2	0	0	0	0	0	2	0	---
1	3	3	1	1	1	3		47	1	17	4	1	2	2	0	0	1	2	2	2	2	2	2	2	2	0	0	0	0	0	0	0	2	0	0	0	---	0	0	3	0	0	0	0	1	2	0	0	0
1	2	2	2	2	1	1	1	55	3	16	4	1	3	2	0	1	1	2	2	2	2	2	2	2													---
1	0	3	1	2	1	1	1	30	1	14	3	0	2	4	1	1	1	2	2	2	2	2	2	2	3	3	3	2	0	3	1	1	1	1	3	1	1	3	3	3	3	3	3	3	3	6	1	0	1
1	12	2	1	2	2	1	1	45	1	18	2	1	2	2	0	0	1	2	2	2	2	2	1	1	0	0	1	0	2	0	0	0	0	0	2	0	---
1		2	1	2	1	1	1	55	1	22	5	1	2	2	0	1	1	2	2	2	2	2	2	2	1	0	2	0	0	2	2	2	3	2	2	0	---
1	2	2	2	2	1	1	1	45	1	18	4	1	3	4	0	1	1	2	2	2	2	2	2	2	2	0	2	2	0	0	2	0	0	0	2	1	1	0	0	0	0	0	0	0
1	12	4	2	2	2	1	1	29	1	15	5	0	2	2	0	0	0	2	2	1	2	2	2	2	2	2	1	0	2	2	2	2	2	0	2	0	---
1	2	2	1	3	1	3		40	1	19	2	1	3	4	0	1	1	2	2	2	2	2	2	2	2	0	2	0	0	0	0	0	0	0	1	0	---	0	0	0	0	0	0	0
1	12	3	1	2	2	1	1	37	3	24	4	0	99	2	0	1	1	2	1	2	2	2	1	2													---
1	2	3	1	1	1	1	1	19	2			1	3	4	0	1	1	2	2	2	2	2	2	2													---
1	1	3	1	1	1	1	1	39	2			1	3	2	0	0	0	2	2	2	2	2	2	2													---
1	3	4	2	3	1	3		29	1	17	3	1	3	4	0	1	1	2	2	2	2	2	2	2	3	0	1	0	0	0	0	0	0	0	0	0	---	0	0	0	0	0	0	0
1	1	3	1	1	1	3		40	3	23	1	1	3	2	0	1	1	2	2	2	2	2	2	2													---
1		3	2	2	1	1	1	60	3	17	4	1	2	2	0	1	1	2	2	2	2	2	2	2													---
1	10	4	1	1	1	3		40	3	18	2	1	3	2	0	1	0	2	2	2	2	2	2	2													---
1		4	1	1	1	3		27	1	18	3	1	3	1	0	1	0	1	1	2	2	2	2	2	0	0	2	0	1	0	0	0	0	0	1	0	---
1	10	4	1	2	2	1	1	45	1	22	0	1	99	2	0	0	1	2	2	2	2	1	2	2	2	0	1	0	2	0	0	0	3	0	2	0	---
1	0	2	2	1	2	1	1	50	1	25	5	1	3	2	1	1	0	2	2	2	2	2	2	2	3	3	3	3	3	3	3	3	3	3	3		---
1	3	4	1	3	1	3		55	1	20	3	1	3	2	0	0	1	2	2	2	2	2	2	2	0	0	2	0	0	0	0	0	0	0	2	0	---	0	3	0	0	0	0	0	1	5	0	0	0
1	2	4	2	2	1	1	1	56	3	14	4	1	3	2	1	1	1	2	2	2	2	2	2	2													---
1	12	4	1	1	1	3		50	3	24	2	1	2	1	0	1	1	2	2	2	2	2	2	2													---
1	3	3	1	2	1	1	1	35	1	18	4	1	3	4	1	0	1	2	2	2	2	2	2	2	2	0	0	0	0	0	0	0	0	0	0	0	---	0	0	2	0	0	0	0	1	6	0	0	0
1	2	4	1	1	2	3		60	1	22	4	1	3	2	1	0	0	1	1	1	2	2	2	2	0	0	0	0	0	0	0	0	0	0	0		---	0	0	0	0	0	0	0
1	0	4	2	2	1	1	1	21	1	14	1	1	3	4	0	0	0	2	2	2	2	2	2	2	2	0	1	0	0	0	0	0	0	0	0	0	---	0	0	0	0	0	0	0
1		2	1	1	2	3		40	3	17	3	1	3	1	0	1	1	2	2	2	2	2	2	2													---
1		5	2	1	1	1	1	18	2			1	3	5	0	0	1	2	2	2	2	2	2	2													---
1	3	2	2	1	1	1	1	40	1	16	7	1	3	2	0	1	1	2	2	2	2	2	2	2	2	0	0	0	0	0	0	0	0	0	2	1	3	0	0	0	0	0	0	0
1	3	2	2	2	1	1	1	60	1	20	3	1	3	2	0	1	0	2	2	2	2	2	2	2	0	0	0	0	0	0	0	0	0	0	0		---	0	0	0	0	0	0	0
1	0	4	1	2	1	1	1	35	1	20	3	1	2	2	0	1	1	2	2	2	2	2	2	2	2	0	1	0	0	0	0	0	0	0	2	0	---	0	0	0	0	0	0	0
1	10	4	1	1	1	3		45	3	18	2	1	2	2	1	1	1	2	2	2	2	2	2	2													---
1	3	3	1	1	1	1	4	25	1	20	2	1	3	3	1	1	1	1	1	1	1	1	1	1	2	0	1	0	2	0	0	0	3	0	2	0	---	0	0	2	0	0	0	0	1	3	0	0	0
1		3	2	2	1	1	1	35	1	20	2	1	99	2	0	1	0	1	2	2	2	2	1	2	2	2	2	2	2	2	2	2	2	2	2	1	1
1	11	3	1	2	2	1	1	55	3	18	3	1	2	2	0	0	0	2	2	2	2	2	2	2													---
1	6	2	1	1	1	1	1	28	1	16	1	1	3	2	88	1		2	2	2	1	2	2	2	0	0	0	0	0	0	0	0	0	0	0		---	0	0	0	0	0	0	0
1	2	4	2	1	1	1	1	47	1	17	3	1	3	4	1	1	1	2	2	2	2	2	2	2	0	0	0	0	0	0	0	0	0	0	0		---	0	0	0	0	0	0	0
1		4	1	1	2	3		60	3	15	5	1	2	2	0	1	1	2	2	2	2	2	2	2													---
1	2	3	1	3	1	3		57	1	17	3	1	3	2	0	1	1	2	2	2	2	2	2	2	2	0	2	0	0	0	0	0	0	0	1	1	3	0	0	0	0	0	0	0
1	11	2	1	2	2	1	1	40	1	18	5	1	3	2	0	0	1	2	2	2	2	2	2	2	3	3	3	3	2	3	2	2	2	2	3	0	---
1	1	3	2	1	1	3		46	3	15	2	1	3	4	1	1	1	2	2	2	2	2	2	2													---
1	4	3	2	1	1	3		31	1	20	2	1	2	4	1	1	1	1	1	1	1	1	1	1	2	0	0	0	2	0	0	0	0	0	2	1	2	0	0	2	0	0	0	0	1	2	0	0	0
1	9	4	2	2	1	1	1	43	1	19	6	1	3	2	0	0	1	2	2	2	2	2	2	2	2	0	1	0	0	0	0	0	0	0	2	0	---
1	0	4	2	1	1	1	1	21	1	17	0	1	3	1	0	1	0	2	2	2	2	2	2	2	2	0	0	0	0	0	0	0	2	0	0	0	---	0	0	0	0	0	0	0
1	6	3	1	2	1	2		27	3	13	1	0	2	4	88	1	1	2	2	2	2	2	2	2													---
1		4	2	2	1	1	1	23	1	20	1	1	99	1	0	1	1	2	2	2	2	2	2	2	2	2	2	2	2	2	2	2	0	0	1	0	---
1	2	2	2	1	1	1	1	16	2			1	3	1	0	0	0	2	2	2	2	2	2	2													---
1		5	2	1	1	1	1	17	2			1	2	4	0	1	1	2	2	2	2	2	2	2													---
1	6	4	2	1	1	1	1	28	1	15	2	1	3	2	88	1		2	2	2	2	2	2	2	0	0	0	0	0	0	0	0	0	0	0		---	0	0	0	0	0	0	0
1		2	1	2	1	1	1	33	1	18	4	1	3	1	1	1	1	2	2	2	2	2	2	2	2	2	0	0	0	2	2	2	0	0	1	0	---
1	10	1	2	3	1	2		35	1	16	3	0	99	4	1	1	1	2	1	1	2	1	2	1	2	0	0	0	0	0	0	0	3	3	0	0	---
1	3	5	1	3	1	1	1	22	2			1	3	4	0	1	1	2	2	2	2	2	2	2													---
1	3	2	1	1	2	1	1	23	1	16	3	1	3	4	0	1	0	2	2	2	2	2	2	2	2	0	0	0	0	0	0	0	0	0	0	1	2	0	0	0	0	0	0	0
1	10	2	2	2	1	1	1	37	1	18	5	1	99	2	0	1	1	2	2	2	2	2	2	2	2	2	2	2	2	2	2	3	2	2	2	0	---
1	10	2	2	2	1	1	1	49	3	18	4	1	2	2	1	1	1	2	2	2	2	2	1	2													---
1	2	1	1	1	2	2		70	3	20	0	0	3	2	1	1	1	2	2	2	2	2	2	2													---
1	4	3	1	1	1	1	4	40	1	19	4	0	99	2	1	0	1	1	2	1	2	2	1	1	3	0	1	0	0	0	0	0	2	0	0	0	---	3	0	2	0	0	0	0	2	4	0	0	0
1		4	1	2	1	1	1	22	1	16	2	0	99	1	0	0	1	2	2	2	2	1	2	2	0	0	2	2	0	0	2	0	0	0	0	0	---
1	3	3	1	1	2	1	1	32	1	16	5	1	2	4	1	0	0	2	2	2	2	2	2	2	2	2	2	0	0	0	3	0	0	0	0	0	---	0	0	0	0	0	0	0
1	6	4	2	1	1	3		51	3	23	2	1	2	2	0	1	1	2	2	1	1	2	2	1													---
1	3	3	1	1	1	1	4	32	1	22	2	1	2	2	0	1	1	1	1	1	1	1	1	1	2	2	1	0	2	0	0	0	0	0	2	0	---	3	3	3	0	3	0	0	2	1	0	0	0
1	0	3	2	3	1	3		37	1	14	4	1	3	3	1	1	1	2	2	2	2	2	2	2	2	0	0	0	0	0	0	0	0	0	2	1	3	0	0	0	0	0	0	0
1	0	2	2	1	1	3		30	1	15	2	1	3	4	1	1	1	2	2	2	2	2	2	2	3	0	1	0	0	0	0	0	0	0	0	0	---	0	0	0	0	0	0	0
1	4	2	1	1	1	2		44	4	14	1	1	2	4	1	1	1	2	2	2	2	2	2	2													---
1	6	3	1	2	2	1	1	47	1	17	3	1	3	2	1	1	1	2	2	2	2	2	2	2	2	0	0	0	0	2	0	0	0	2	0	0	---	0	0	0	0	0	0	0
1	10	2	1	1	1	1	1	28	1	19	2	1	99	1	1	1	1	2	2	2	2	2	2	2	2	2	2	2	2	2	2	2	2	2	2	1	---
1		4	1	1	1	1	1	48	1	28	8	1	3	2	1	0	1	1	1	1	2	1	1	1	2	0	2	0	2	2	0	0	2	0	1	0	---
1		4	1	2	1	1	1	17	1	17	0	1	99	4	0	0	0	2	2	2	2	2	2	2	0	0	1	1	1	0	0	0	0	0	0	0	---
1	3	2	1	1	1	3		38	1	24	3	1	3	4	0	1	1	2	2	2	2	2	2	2	0	0	2	0	2	0	0	0	0	0	2	0	---	0	0	2	0	0	0	0	1	3	0	0	0
1	0	4	1	1	2	1	1	16	2			1	3	3	0	0	0	2	2	2	2	2	2	2													---
1	0	2	1	3	1	1	1	25	1	17	3	1	3	4	0	1	1	2	2	2	2	2	2	2	3	0	1	0	0	0	0	0	0	0	0	0	---	0	0	0	0	0	0	0
1	0	4	2	2	1	3		53	3	16	6	0	3	2	88	1	1	2	1	1	2	1	2	1													---
1	10	3	1	2	1	3		37	1	18	3	0	2	2	1	1	1	2	2	2	2	2	2	2	2	2	2	2	1	2	2	2	2	2	2	1	1
1	0	4	1	2	2	1	1	65	3	15	0	1	2	2	1	1	1	2	2	2	2	2	2	2													---
1	12	2	1	1	2	3		39	1	18	2	1	99	1	1	1	1	2	2	2	2	2	2	2	3	3	3	3	3	3	3	3	3	3	3		---
1	2	3	1	1	2	1	1	56	1	16	0	0	3	2	0	0	1	2	2	2	2	2	2	2	2	0	2	0	2	2	0	0	2	2	0	0	---	2	0	2	0	0	0	0	3	3	0	0	0
1	0	4	1	2	2	1	1	18	1	17	0	1	99	1	0	0	0	2	2	2	2	2	2	2	3	3	3	3	1	3	3	3	3	3	3	0	---
1	10	3	1	2	2	1	1	40	1	22	4	1	3	2	1	0	1	2	2	2	2	2	2	2	3	3	3	3	1	3	2	2	2	2	3	0	---
1	8	2	1	1	1	1	1	21	1	18	2	1	99	1	1	1	1	2	2	2	2	2	2	2	2	3	2	0	2	2	2	2	2	2	2	1	---
1	11	4	2	1	2	2		39	2			1	99	3	0	1	1	1	2	2	1	2	1	2													---
1		3	1	2	1	3		45	1	25	1	0	3	2	1	1	1	2	2	2	2	2	2	1	0	2	2	0	0	0	2	0	0	0	0	0	---
1	10	3	1	2	2	1	1	30	1	19	3	0	3	2	1	0	1	2	2	2	2	2	1	1	2	0	1	0	2	0	0	0	2	0	2	0	---
1	12	4	1	2	2	1	1	25	1	18	3	1	3	3	0	0	1	2	2	1	2	2	2	2	2	2	2	0	2	0	0	0	0	0	2	0	---
1	2	3	2	2	1	1	6	29	1	17	3	1	3	4	0	0	1	2	2	2	2	2	2	2	1	0	0	1	0	1	1	2	1	1	0	0	---	1	1	1	1	1	2	2	3	1	1	0	0
1	2	4	1	2	2	1	1	42	1	20	3	1	99	4	1	1	1	2	2	2	2	2	2	2	0	0	0	0	0	0	0	0	0	0	0		---	0	0	0	0	0	0	0
1	2	3	1	1	1	1	4	46	3	20	2	1	2	2	0	1	1	1	1	1	1	1	1	1													---
1	9	3	1	2	2	1	1	40	3	19	4	1	3	2	0	1	1	2	2	2	2	2	2	2													---
1	2	2	1	2	2	1	1	60	3	20	6	1	3	2	1	1	0	2	2	2	2	2	2	2													---
1	8	4	1	2	2	1	1	27	1	18	2	1	2	4	1	1	1	2	2	2	2	2	2	2	0	0	1	0	2	0	0	0	0	0	2	0	---
1	10	2	2	1	1	3		49	1	18	3	1	3	2	0	1	1	2	2	2	2	2	2	2	2	2	2	2	2	2	2	3	2	2	2	1	1
1	8	4	1	2	1	1	1	27	1	16	3	1	1	2	0	0	1	2	1	2	2	1	2	2	0	0	2	2	2	0	0	0	0	0	0	0	---
1	8	2	1	2	1	1	1	48	1	18	2	1	2	2	1	1	1	2	2	2	2	2	2	2	2	3	2	2	1	2	2	2	2	2	2	1	3
1	8	3	1	1	2	3		40	1	18	3	0	2	2	0	0	0	2	2	2	2	2	2	2	3	3	3	3	3	3	3	3	3	3	3		---
1	12	1	1	1	1	3		50	3	20	2	1	3	2	1	1	1	2	1	2	2	2	2	2													---
1	3	4	2	2	1	1	1	56	1	16	3	1	3	2	0	0	1	2	2	2	2	2	2	2	0	0	0	0	0	0	0	0	0	0	0		---	0	0	0	0	0	0	0
1	2	3	1	1	1	1	1	55	3	25	4	1	3	4	1	1	1	2	2	2	2	2	2	1													---
1	1	3	1	2	1	1	1	35	1	16	4	1	3	2	0	0	1	2	2	2	2	2	2	2	2	0	2	0	0	0	0	0	0	0	2	1	3	0	0	3	0	0	0	0	1	3	0	0	0
1	2	3	2	2	1	1	1	39	1	15	5	1	3	2	0	1	0	2	2	2	2	2	2	2	2	2	0	0	0	0	0	0	0	0	0	0	---	0	2	2	0	0	0	0	1	2	0	0	0
1	1	3	1	1	1	3		39	1	15	3	1	99	1	1	1	0	2	2	2	2	2	2	2	2	2	2	2	1	2	2	2	2	2	2	1	1
1	4	2	2	1	1	1	1	70	2			1	3	2	0	1	0	2	2	1	2	2	1	2													---
1		4	2	1	2	1	1	60	3	16	7	1	3	2	0	1	1	1	2	2	2	2	2	2													---
1	0	3	2	2	1	1	1	45	1	18	5	1	2	2	0	0	1	2	1	2	1	2	1	1	2	0	2	2	0	2	2	3	2	3	2	1	1	2	2	2	0	0	0	3	2	8	0	0	0
1		3	1	2	1	1	1	31	1	18	4	1	99	2	1	1	1	2	2	2	2	2	1	2	2	0	2	0	0	2	0	0	0	0	2	0	---
1	9	2	1	1	1	1	1	33	1	18	2	1	2	2	1	1	1	1	2	2	2	2	2	2	2	3	2	2	2	2	2	2	2	2	2	1	---
1	0	4	1	2	1	1	1	30	1	20	0	1	99	2	0	1	0	2	2	2	2	2	2	2	0	0	1	0	0	0	0	0	0	0	2	1	3	0	0	0	0	0	0	0
1	1	3	1	1	1	1	4	36	3	19	4	1	3	2	1	1	1	1	2	1	2	1	1	1													---
1	0	3	1	2	1	1	1	60	3	20	5	1	3	2	0	0	1	2	2	2	2	2	2	2													---
1	1	3	1	1	1	1	1	32	1	19	3	1	3	2	0	1	1	2	2	2	2	2	2	2	2	0	2	2	1	0	0	2	2	2	0	1	3	0	0	0	0	0	0	0
1	1	4	1	1	1	1	1	45	1	15	8	1	3	2	0	0	1	1	1	1	1	1	1	1	2	0	0	0	0	0	2	2	2	2	2	0	---	2	3	3	3	3	3	3	3	0	0	0	0
1	5	3	2	2	1	1	1	28	1	18	2	1	3	3	1	0	1	2	2	2	2	2	2	2	2	0	0	0	0	0	0	0	2	0	0	1	2	0	0	3	0	0	0	0	2	2	0	0	0
1	1	3	1	2	1	1	1	56	3	14	2	1	2	2	0	1	1	2	2	2	1	2	1	2													---
1	1	4	1	1	2	1	1	22	1	16	0	1	99	2	88	0		2	2	2	2	2	2	1	1	0	0	0	0	0	0	0	0	0	0	0	---	2	0	2	0	0	0	0	3	2	1	0	0
1	4	4	1	3	1	1	1	45	1	15	5	1	3	2	0	0	0	1	2	2	2	2	2	2	2	2	2	2	2	0	0	0	0	0	0	0	---	0	0	2	0	0	0	0	1	2	0	0	0
1	3	4	1	3	1	3		40	1	18	4	1	3	2	0	1	1	2	2	2	2	2	2	2	2	0	2	0	0	0	0	0	0	0	1	1	2	0	0	0	0	0	0	0
1	5	2	2	1	1	3		34	1	20	7	1	2	2	1	1	0	2	1	1	2	2	1	2	2	2	2	0	2	2	2	2	2	2	2	1	---
1	1	4	1	2	1	1	1	47	3	25	4	1	2	2	0	0	1	2	2	2	2	2	2	2													---
1	0	5	1	3	1	3		23	1	19	1	1	3	5	0	1	1	2	2	2	2	2	2	2	0	0	1	0	0	0	0	0	0	0	0	0	---	0	0	0	0	0	0	0
1	3	3	1	2	1	3		37	2			1	3	2	88	1		1	99	1	1	1	1	1													---
1	0	3	1	2	1	1	1	34	1	21	5	1	3	4	0	1	1	1	2	2	1	2	2	2	2	0	1	0	0	3	0	0	3	0	1	1	1	0	0	3	0	0	0	0	1	2	0	0	0
1		3	2	2	1	1	1	32	1	17	2	1	99	2	0	1	1	2	2	2	2	2	2	2	2	0	0	0	1	1	2	2	2	0	1	0	---
1	12	4	1	1	1	3		30	1	21	2	1	3	1	0	1	1	2	2	2	2	2	2	2	0	2	1	2	0	0	0	0	0	0	0	0	---
1	10	2	1	1	2	3		33	1	20	2	1	99	1	1	1	0	2	2	2	2	2	2	2	3	3	3	3	2	3	2	3	2	3	3	0	---
1	9	2	1	1	1	1	1	30	1	18	3	1	99	1	1	1	1	2	2	2	2	2	1	2	2	0	2	2	1	3	3	2	2	3	2	1	---
1	3	4	1	2	1	1	1	40	3	14	8	0	3	2	1	1	1	1	2	2	2	1	2	2													---
1	2	3	1	1	2	2		35	1	20	0	1	3	2	1	0	0	2	2	2	2	2	2	2	3	0	0	0	0	0	0	0	0	0	0	0	---
1		4	1	1	1	1	1	49	1	26	1	1	2	2	0	1	1	2	1	2	2	2	1	1	2	3	2	2	0	3	0	3	3	0	2	0	---
1	0	4	1	2	2	1	1	46	1	19	2	1	2	4	0	1	1	2	2	2	2	2	1	2	2	0	2	0	0	0	0	0	0	0	2	0	---	0	0	0	0	0	0	0
1	1	3	2	2	1	1	1	45	1	14	5	1	2	4	0	0	1	2	2	2	2	2	2	2	2	0	2	2	3	0	3	0	3	0	2	1	1	0	0	3	0	0	0	0	1	31	0	0	0
1	2	3	1	1	1	3		36	1	19	2	1	3	5	1	1	0	2	2	2	2	2	2	2	0	0	0	0	0	0	0	0	0	0	2	0	---	2	2	2	0	0	0	0	2	5	0	0	0
1	2	4	1	2	1	1	1	36	1	15	2	1	2	2	88	1		2	2	2	2	2	2	2	3	0	1	0	0	0	0	0	0	0	0	0	---	0	0	0	0	0	0	0
1	8	1	2	1	1	1	1	55	3	20	6	1	99	3	1	1	1	2	2	2	2	2	1	1													---
1		3	1	1	2	1	1	13	2			0	2	4	0	0	0	1	2	2	2	1	2	2													---
1	2	4	2	1	1	1	1	18	1	16	1	1	3	4	0	1	1	2	2	2	2	2	2	2	2	2	2	0	0	0	0	0	0	0	0	0	---	0	0	0	0	0	0	0
1	2	4	2	2	1	1	6	36	1	17	4	1	3	2	0	0	0	2	2	2	2	2	2	2	2	0	1	0	0	0	2	0	2	0	2	1	3	0	0	2	0	0	0	0	1	12	0	0	0
1	1	3	2	1	1	1	4	36	1	20	6	1	2	2	1	1	1	1	1	1	1	1	1	1	2	0	0	0	2	0	0	2	0	0	2	0	---	0	2	2	0	0	0	0	2	2	0	0	0
1	9	2	2	2	1	1	1	29	1	16	5	1	2	1	1	1	1	2	2	2	2	2	2	2	2	3	2	3	2	2	2	2	2	2	2	1	2
1	4	3	1	2	2	1	1	22	1	15	2	1	3	4	0	1	1	2	2	2	2	2	2	2	2	2	0	2	2	0	0	0	0	0	0	0	---	0	0	2	0	0	0	0	3	2	0	0	0
1	1	4	1	3	1	3		27	1	26	0	1	99	1	0	1	0	2	2	2	2	2	2	2	0	0	2	0	0	0	0	0	0	0	2	1	---
1	0	3	1	1	1	1	1	18	2			1	99	4	1	1	0	2	2	2	2	2	2	2													---
1	11	2	2	2	1	1	1	39	1	18	4	1	2	2	0	1	0	2	2	2	2	2	1	2	1	3	2	2	2	2	2	2	2	2	2	1	1
1	2	4	2	2	1	1	1	42	1	19	4	1	3	2	1	0	1	2	2	2	2	2	2	2	0	0	0	0	0	0	0	0	0	0	0		---	0	0	0	0	0	0	0
1	3	2	1	3	1	1	1	35	1	16	3	1	3	2	0	0	0	2	2	2	2	2	2	2	1	1	1	2	2	2	2	2	1	1	1	1	1	2	1	1	1	2	2	2	1	2	0	0	0
1	2	4	1	1	1	3		60	3	19	2	1	2	2	0	1	1	1	1	1	1	1	1	1													---
1	12	2	1	2	2	1	1	30	1	18	3	1	2	1	0	1	1	2	2	2	2	2	2	2	3	3	3	3	3	3	3	3	3	3	3		---
1	8	4	1	1	1	3		45	1	17	4	0	2	2	0	1	1	2	2	2	2	2	2	2	2	2	2	2	2	0	2	2	0	0	2	0	---
1		3	1	2	2	1	1	16	2			1	3	4	0	1	1	2	2	2	2	2	2	2													---
1	0	3	1	2	1	1	1	29	1	19	2	1	3	4	0	1	1	2	2	2	2	2	2	2	0	0	0	0	0	0	0	0	0	0	0		---	0	0	0	0	0	0	0
1	10	4	3	1	1	2		20	2			1	2	1	0	0	1	2	2	2	2	2	2	2													---
1	3	4	2	3	1	3		19	1	17	0	1	3	5	1	1	1	2	2	2	2	2	2	2	0	0	2	2	0	0	0	0	0	0	2	0	---	0	0	0	0	0	0	0
1	8	4	1	1	1	3		35	1	16	3	1	2	2	0	0	1	2	2	2	2	2	2	2	2	2	2	2	2	2	2	2	2	2	2	0	---
1	0	4	1	2	1	1	1	20	1	18	2	1	3	4	0	1	0	2	1	1	2	1	1	2	2	0	2	0	0	0	0	0	0	0	1	1	1	2	0	2	0	2	0	0	1	1	0	0	0
1	2	4	2	3	1	3		22	1	17	2	1	3	5	0	1	1	2	2	2	2	2	2	2	0	0	0	0	0	0	0	0	0	0	1	0	---	0	0	0	0	0	0	0
1	3	4	2	1	1	1	6	22	1	18	1	1	3	2	0	1	0	2	2	2	2	2	2	2	2	0	0	2	0	0	2	0	2	0	1	1	2	0	0	0	0	0	0	0
1		4	1	1	1	3		13	2			1	3	1	0	1	1	2	2	2	2	2	2	2													---
1	4	3	1	2	2	1	1	35	1	20	4	1	2	2	1	1	0	2	2	2	2	2	2	2	0	0	0	0	0	0	0	0	0	0	0		---	0	0	0	0	0	0	0
1	4	3	1	1	1	1	1	31	1	20	1	1	3	4	0	1	1	2	2	2	2	2	2	2	2	0	0	0	2	0	0	0	2	0	0	1	2	0	0	3	0	0	0	0	2	6	0	0	0
1	0	3	2	2	1	1	1	40	1	20	2	1	2	2	0	1	1	2	2	1	1	1	1	1	0	3	3	2	2	2	0	3	0	0	2	1	1	0	0	0	0	3	3	0	2	2	0	0	0
1	0	4	1	3	1	3		37	1	13	2	1	3	4	0	1	1	2	2	2	2	2	2	2	0	0	1	0	0	0	0	0	0	0	0	0	---	0	0	0	0	0	0	0
1	0	4	2	3	1	3		42	1	20	3	0	2	4	0	1	1	2	2	2	2	2	2	2	2	0	1	0	0	3	0	3	3	0	0	0	---	3	0	3	0	3	0	0	2	7	1	0	0
1	1	4	1	2	1	1	1	38	1	17	4	1	3	4	88	0	1	2	2	2	2	2	2	2	0	0	0	0	0	2	0	0	0	0	0	0	---	2	0	0	0	0	0	0	2	13	0	0	0
1	3	1	2	3	1	3		36	1	19	4	1	3	4	1	1	1	2	2	2	2	2	2	2	0	0	0	0	0	0	0	0	0	0	1	1	1	0	0	0	0	0	0	0
1		3	2	1	1	1	1	46	1	17	4	1	2	2	0	1	1	2	2	2	2	2	2	2	0	0	2	0	1	0	0	0	0	0	0	0	---
1	1	4	1	2	2	1	1	65	2			1	2	2	1	1	1	1	1	2	2	2	2	2													---
1	9	2	1	2	1	1	1	42	3	17	5	1	99	2	1	1	1	2	2	2	2	2	2	2													---
1	3	1	1	2	1	1	1	40	1	23	2	1	3	1	1	1	1	2	2	2	2	2	2	2	0	0	0	3	0	0	0	0	0	0	0	0	---	0	0	0	0	0	0	0
1	12	4	2	2	1	1	1	35	1	17	6	1	99	2	0	0	1	2	2	2	2	2	2	2	2	3	2	3	2	2	2	2	2	2	2	0	---
1	6	4	1	2	1	2		31	1	19	2	0	3	4	88	1	1	2	2	2	2	2	2	2	0	0	0	0	0	0	0	0	0	0	0		---	0	0	0	0	0	0	0
1	4	1	2	2	1	1	1	45	1	23	4	1	3	5	1	1	1	2	2	2	2	2	2	2	0	0	0	0	0	0	0	0	0	0	0		---	0	0	0	0	0	0	0
1	3	3	1	2	1	1	1	35	1	20	4	1	3	2	1	1	1	2	2	2	2	2	2	2	0	0	0	0	0	0	0	0	0	0	2	0	---	2	0	0	0	0	0	0	3	2	0	0	0
1	6	4	1	1	1	3		46	1	18	3	1	2	2	0	1	1	1	1	1	2	2	1	1	2	0	1	0	0	0	0	0	0	0	0	0	---	0	0	2	0	0	0	0	1	5	0	0	0
1	0	3	1	3	1	3		32	1	17	3	1	3	2	0	1	1	2	2	2	2	2	2	2	2	0	0	0	0	0	0	0	0	0	1	0	---	2	2	2	2	2	0	0	3	3	0	0	0
1	3	2	1	2	1	1	1	49	1	18	5	1	2	2	0	0	0	2	2	2	2	2	2	2	2	2	1	0	2	2	0	2	2	0	2	0	---	0	0	2	0	0	0	0	1	40	0	0	0
1	10	4	2	1	1	3		38	1	18	3	1	2	2	0	1	1	2	2	2	2	2	2	2	2	2	2	2	2	2	2	2	2	2	2	0	---
1	4	3	1	2	1	1	1	25	1	18	1	1	2	1	0	0	0	2	2	2	2	2	2	2	2	0	2	3	0	0	0	0	0	0	0	0	---	0	2	0	0	0	0	0	2	6	0	0	0
1	0	3	1	1	1	1	1	50	1	15	5	1	3	2	0	1	1	2	2	2	2	2	2	2	0	0	0	0	0	0	0	0	0	0	1	0	---	0	0	0	0	0	0	0
1	4	4	1	2	2	1	1	22	2			1	3	1	0	1	1	2	2	2	2	2	2	2													---
1	2	2	1	1	2	2		35	1	25	1	1	2	1	1	1	1	2	1	1	2	2	2	2	0	0	0	0	0	0	0	0	0	0	0	1	---
1	0	3	2	2	1	1	1	53	1	17	4	1	3	2	0	0	1	2	1	2	99	2	2	2	2	0	0	0	0	0	0	0	0	0	0	0	---	0	0	0	0	0	0	0
1	9	4	1	2	2	3		29	1	19	2	0	3	2	0	1	0	2	2	2	2	2	2	2	3	3	3	3	3	3	3	3	3	3	3		---
1	2	2	1	1	1	1	1	38	1	16	6	1	3	2	1	0	1	2	2	2	2	2	2	2	0	0	0	0	0	0	0	0	0	0	0		---	0	0	0	0	0	0	0
1	12	4	1	1	1	3		28	1	22	2	0	99	1	0	1	1	2	2	2	2	2	2	2	0	0	2	2	2	0	0	0	0	0	0	0	---
1	10	2	2	1	1	1	1	40	3	18	3	1	2	2	1	1	1	2	2	2	2	2	1	2													---
1	3	3	2	2	1	1	1	45	1	20	5	1	3	2	0	1	1	1	1	1	2	1	1	1	0	0	1	0	0	0	0	0	2	0	2	0	---	3	2	3	0	0	0	0	2	4	0	0	0
1	0	4	1	2	1	1	1	48	3	14	5	1	99	2	1	1	1	2	1	2	1	2	2	2													---
1	1	4	1	1	1	1	1	42	1	30	2	1	3	2	0	0	0	2	2	2	2	2	2	2	2	2	2	2	2	0	0	0	0	0	0	0	---	0	0	0	0	0	0	0
1		4	1	1	1	3		15	2			0	3	1	0	0	1	2	2	2	2	2	2	2													---
1	12	5	1	1	2	3		18	2			0	3	4	0	1	0	2	2	2	2	2	2	2													---
1	1	2	1	1	1	3		37	1	19	2	1	3	4	0	1	0	2	2	2	2	2	2	2	0	0	0	0	0	0	0	0	0	0	0		---	0	0	0	0	0	0	0
1	12	4	2	2	2	1	1	50	3	18	7	0	2	2	0	0	1	2	2	2	2	2	2	2													---
1		3	1	3	2	1	1	27	1	19	2	1	3	2	1	1	1	2	2	2	2	2	2	2	0	0	1	3	0	0	2	0	0	0	2		---
1	2	4	1	2	1	1	1	39	1	25	3	1	3	2	0	0	0	2	2	2	2	2	2	2	0	0	0	0	0	0	0	0	0	0	0		---	0	0	0	0	0	0	0
1	0	3	1	2	1	1	1	28	1	20	2	1	2	4	0	1	1	2	2	2	2	2	2	2	0	0	1	0	0	0	0	0	0	0	1	0	---	0	0	0	0	0	0	0
1	8	3	1	1	1	3		30	1	18	2	1	3	2	1	1	1	2	2	2	2	2	2	2	2	0	1	0	2	2	0	0	2	0	0	0	---
1	3	2	2	2	1	1	1	56	1	15	3	1	3	2	0	1	1	2	2	2	2	2	2	2	0	0	1	0	0	0	0	0	0	0	0	0	---	0	0	0	0	0	0	0
1	10	2	1	2	1	1	1	35	1	18	3	1	2	2	1	1	1	2	2	2	2	2	2	2	2	2	2	3	2	2	2	2	2	2	2	1	3
1		2	1	1	2	1	1	14	2			1	3	4	0	1	0	2	2	2	2	2	2	2													---
1	2	3	1	3	1	1	1	25	1	15	2	1	3	2	0	0	0	2	2	2	2	2	2	2	2	2	2	2	2	0	0	0	0	0	0	0	---	0	0	2	2	0	0	0	2	1	0	0	0
1	12	4	2	1	1	1	1	27	1	18	2	1	99	2	0	0	1	1	2	2	2	2	2	2	2	0	1	0	2	0	0	0	0	0	2	0	---
1	8	2	2	2	1	1	1	30	1	18	2	1	2	1	1	1	1	2	2	2	2	2	2	2	2	3	2	2	1	2	2	2	3	2	2	1	2
1	4	4	2	1	1	1	4	23	1	17	2	1	3	4	0	1	0	2	2	2	2	1	2	2	2	0	2	0	0	0	0	0	0	0	2	1	2	0	0	2	0	0	0	0	1	5	0	0	0
1	2	4	2	1	1	1	1	20	1	19	0	1	3	4	0	1	1	2	2	2	2	2	2	2	0	0	0	0	0	0	0	0	0	0	0		---	0	0	0	0	0	0	0
1	3	3	1	1	1	1	1	52	1	17	6	1	3	2	1	0	1	2	2	2	2	2	2	2	2	2	0	0	0	2	2	0	2	2	0	1	1 3	0	2	3	0	2	2	0	3	10	0	0	0
1	0	3	1	3	1	1	1	43	2			1	2	2	0	1	1	2	2	2	2	2	2	2													---
1	4	4	2	1	1	1	1	42	1	15	3	1	2	2	0	1	0	1	1	1	1	1	1	1	2	2	2	2	2	2	0	0	0	0	0	0	---	2	2	0	0	0	0	0	1	1	0	0	0
1	0	4	2	1	1	3		56	1	20	3	1	99	3	0	1	1	2	2	1	2	2	1	1	0	0	0	0	2	3	0	0	2	0	2	0	---	3	0	3	3	0	0	0	2	1	0	0	0
1	4	2	2	2	1	1	1	50	1	14	9	1	2	1	0	1	1	2	2	2	2	2	2	2	2	2	2	0	0	0	0	0	0	0	0	0	---	2	2	2	0	0	0	0	1	2	0	0	0
1	5	3	2	1	1	3		45	3	17	3	0	3	2	88	1		2	2	2	2	2	2	2													---
1	3	3	2	2	1	1	1	43	1	17	4	1	3	2	0	0	0	2	2	2	2	2	2	2	0	0	0	0	2	0	0	0	2	0	2	0	---	2	0	0	0	0	0	0	2	40	0	0	0
1	0	3	1	1	1	1	1	60	2			1	2	2	0	1	1	2	2	2	2	2	2	2													---
1	1	3	1	2	1	1	1	55	3	18	3	1	2	2	0	1	0	2	2	2	1	2	1	1													---
1		4	2	2	1	3		55	3	20	5	0	2	2	0	0	0	2	2	2	2	2	2	2													---
1	2	3	1	2	2	1	1	30	1	25	2	0	3	2	0	0	0	2	2	2	2	2	2	2	3	3	3	3	3	3	3	3	3	3	3		---
1	2	3	1	1	1	3		50	1	18	4	1	99	5	1	1	1	2	2	2	2	2	2	2	0	0	2	0	0	0	0	0	0	0	2	0	---	2	0	0	0	0	0	0	1	8	0	0	0
1	10	3	2	1	2	1	1	38	1	16	6	1	1	2	1	0	1	2	2	2	2	2	2	2	2	2	2	2	2	2	2	2	0	0	2	0	---
1	9	4	1	1	1	3		42	2			1	1	1	1	1	1	2	2	2	2	2	2	2													---
1		4	1	1	1	1	1	48	3	17	4	0	3	2	0	1	1	2	2	2	2	2	1	2													---
1	5	4	2	2	1	1	1	52	1	19	8	1	2	2	0	1	1	2	2	2	2	2	2	2	3	0	1	0	0	3	0	0	0	0	0	0	---	0	0	0	0	0	0	0
1		3	2	2	1	1	1	26	1	17	4	0	1	2	0	0	1	2	2	2	2	2	2	2	2	2	2	2	2	2	2	2	2	2	1	0	---
1	0	5	2	1	1	1	1	21	2			1	3	5	0	1	1	2	2	2	2	2	2	2													---
1	0	2	1	3	1	3		35	1	19	0	1	3	3	0	1	1	2	2	2	2	2	2	2	2	0	2	0	2	0	0	0	2	0	1	1	3	2	2	2	2	0	0	0	3	2	0	0	0
1	4	3	1	1	2	1	1	30	1	17	3	1	3	4	1	1	1	1	2	2	2	2	2	2	2	3	0	0	0	0	0	0	3	3	0	1	1	0	0	0	3	3	0	0	1	7	1	0	0
1	10	4	1	1	1	3		26	1	18	2	1	2	1	0	0	0	2	2	2	1	2	2	2	0	0	2	2	2	0	0	0	0	0	2	0	---
1	0	3	2	2	1	1	1	60	1	25	5	1	2	2	0	1	1	2	2	2	2	2	2	2	2	0	1	0	0	0	0	0	0	0	1	1	1	0	0	0	0	0	0	0
1		5	1	1	1	1	1	19	2			1	3	5	0	1	1	2	2	2	2	2	2	2													---
1	1	2	1	2	1	1	1	30	1	15	3	1	3	2	0	1	0	2	2	2	2	2	2	2	2	0	2	2	0	0	2	2	0	0	2	1	1	0	0	3	0	0	0	3	2	25	1	0	0
1		3	1	2	2	1	1	25	1	18	1	0	99	1	0	1	1	2	2	2	2	2	2	2	3	3	3	3	3	3	3	3	3	3	3		---
1	1	3	2	2	2	1	1	27	1	22	2	1	2	1	1	1	1	2	2	2	2	2	2	2	3	2	2	3	3	3	2	2	2	2	2	1	1
1	8	2	2	1	1	1	1	46	1	16	7	1	3	2	1	0	0	2	2	2	2	2	2	2	2	2	2	2	2	2	2	2	2	2	2	1	1
1	3	6	1	2	1	1	1	26	1	18	2	1	2	2	0	1	1	1	2	2	2	2	2	2	2	2	0	0	0	2	2	0	3	0	2	1	3	0	0	0	0	0	0	0
1	2	2	1	1	2	2		30	1	19	2	1	3	1	1	1	0	1	2	2	2	2	2	2	3	3	3	3	3	3	3	3	3	3	3		---
1	2	2	2	3	1	1	1	36	1	15	2	1	3	2	0	1	0	2	2	2	2	2	2	2	2	2	2	2	2	2	2	2	2	2	2	0	---	2	2	2	2	0	0	0	1	2	0	0	0
1	1	2	2	1	1	3		26	1	18	1	1	3	5	0	0	1	2	2	2	2	2	2	2	2	0	0	0	0	2	2	0	0	0	2	0	---	0	0	0	0	0	0	0
1		4	2	1	2	1	1	34	1	17	5	1	99	2	0	1	1	2	2	2	2	2	2	2	2	0	2	0	0	2	0	0	2	2	2		---
1	10	4	1	2	1	1	1	37	1	24	0	0	2	2	0	1	0	2	2	2	2	2	2	2	0	0	0	0	0	0	0	0	0	0	2	0	---
1	2	4	2	2	2	1	1	25	1	18	1	1	3	4	1	0	1	2	2	2	2	2	2	2	0	0	0	0	0	0	0	0	0	0	0		---	0	0	0	0	0	0	0
1	10	2	2	1	1	3		40	3	20	3	1	99	2	0	1	1	2	2	2	2	2	2	2													---
1		4	1	2	1	1	1	21	1	18	1	1	99	4	0	0	0	2	2	2	2	2	2	2	2	0	1	0	0	0	0	0	2	0	1	0	---
1	10	2	2	2	1	1	1	46	1	16	5	1	3	2	1	1	1	2	2	2	2	2	2	2	2	3	2	2	2	2	2	2	2	2	2	1	3
1	10	3	2	2	2	1	1	29	1	14	5	1	99	2	0	0	1	2	2	2	2	2	2	2	2	0	1	0	2	0	0	0	0	0	2	0	---
1	0	3	1	1	1	1	1	35	1	17	4	0	3	3	0	1	1	2	2	2	2	2	2	2	2	0	0	0	0	2	0	0	0	0	1	1	3	0	0	0	0	0	0	0
1	2	3	1	1	2	1	1	65	1	20	8	1	3	2	1	1	1	2	2	2	2	2	2	2	3	3	3	3	3	2	3	3	3	3	3	0	---
1	2	3	1	1	2	1	1	30	1	16	3	1	3	4	0	1	0	2	2	2	2	2	2	2	2	2	2	2	2	0	0	2	2	0	0	0	---	0	0	0	0	0	0	0
1	10	3	1	1	2	3		60	1	20	0	0	3	2	1	0	1	2	2	2	2	2	2	2	3	3	3	3	3	3	3	3	3	3	3		---
1		4	2	2	2	1	1	26	1	16	4	1	3	2	0	0	1	2	2	2	2	2	2	2	2	0	2	0	2	0	2	0	2	0	2	0	---
1	2	3	1	1	1	1	4	38	1	23	5	1	3	2	0	1	1	1	1	1	2	2	2	1	2	0	1	0	0	0	0	0	3	0	2	0	---	0	0	0	0	0	0	0
1	12	2	2	2	1	1	1	23	1	18	1	1	99	1	1	1	1	2	2	2	2	2	2	2	2	3	2	2	2	2	0	2	3	0	2	0	---
1	8	3	1	2	1	1	1	23	1	17	3	1	99	2	1	0	1	2	2	2	2	2	2	2	0	0	0	0	0	0	0	0	0	0	2	0	---
1		4	2	2	1	1	1	18	1	16	1	1	99	5	0	1	1	2	2	2	2	2	2	2	2	0	1	0	2	0	0	0	0	0	2	0	---
1	2	2	1	2	2	1	1	26	1	18	3	1	3	1	1	1	0	2	2	2	2	2	2	2	3	3	3	3	3	3	3	3	3	3	3		---
1	3	2	1	1	2	3		39	1	21	2	1	2	1	1	0	0	2	2	2	2	2	2	2	3	3	3	3	3	3	3	3	3	3	3		---
1	11	2	1	2	1	1	1	28	1	18	2	1	2	4	1	1	1	2	2	2	2	2	1	2	2	2	2	2	2	2	2	2	3	2	2	0	---
1	0	3	1	3	1	3		42	1	20	3	1	3	1	1	1	1	2	2	2	2	2	2	2	1	0	1	0	0	0	0	0	0	0	0	0	---	0	0	0	0	0	0	0
1	12	4	2	2	1	1	1	26	1	16	6	0	3	2	0	0	1	2	2	2	2	2	2	2	2	0	1	0	2	0	0	0	0	0	2	0	---
1	2	4	2	3	1	3		20	1	16	1	0	3	5	1	1	1	2	2	2	2	2	2	2	2	0	1	0	0	0	0	0	0	0	0	0	---	0	0	0	0	0	0	0
1	0	3	1	2	1	1	1	65	1	21	8	1	3	2	0	0	0	2	2	1	2	2	2	2	2	0	2	0	0	3	2	0	0	0	1	1	2	3	3	3	0	3	0	0	2	2	1	0	0
1	1	3	1	1	2	1	1	60	3	25	6	0	3	2	0	1	0	1	2	2	2	2	2	2													---
1	3	4	3	2	1	1	1	46	1	14	4	1	2	2	0	1	1	2	2	2	2	2	2	2	3	3	1	0	0	0	0	0	0	0	0	0	---	0	0	0	0	0	0	0
1		2	2	2	1	1	1	49	1	20	3	1	99	2	0	1	1	2	2	2	2	2	1	1	2	0	0	0	0	0	0	0	0	0	0	0	---
1		4	1	2	1	1	1	39	3	19	3	0	3	2	0	0	0	1	2	2	2	2	2	2													---
1	10	2	1	1	2	3		28	1	18	1	1	2	1	1	1	0	1	2	2	2	2	2	2	3	2	3	3	3	3	3	3	3	3	3	0	---
1	0	3	1	2	1	1	1	66	1	20	5	1	3	2	0	1	1	2	2	2	2	2	1	1	2	0	0	0	0	0	0	0	0	0	1	1	3	0	0	0	0	0	0	0
1	0	3	1	1	1	1	1	36	1	16	2	1	3	2	0	1	1	2	2	2	2	2	2	2	2	0	0	0	2	0	0	0	2	0	1	1	3	2	2	2	2	0	0	0	3	3	0	0	0
1	3	5	1	1	1	1	1	16	2			1	3	4	88	1		2	2	2	2	2	2	2													---
1		4	2	1	1	1	1	29	1	18	2	1	3	2	1	1	1	2	1	2	2	2	2	1	2	1	2	0	2	2	2	2	0	0	2	0	---
1		4	1	1	1	1	1	15	2			0	1	3	0	1	1	2	1	1	2	2	2	2													---
1	11	4	2	1	1	3		49	1	18	4	1	2	2	1	0	1	1	2	2	2	2	1	2	2	0	2	2	1	3	2	2	3	2	2	0	---
1	0	3	1	1	1	1	1	31	3	13	3	1	3	3	88	1		2	2	2	2	2	2	2													---
1	1	3	1	1	2	1	1	42	1	17	5	1	3	2	0	1	1	1	1	2	2	2	2	2	2	2	0	0	0	0	0	2	2	0	0	0	---	2	0	2	0	0	0	0	2	10	0	0	0
1	2	4	1	2	2	1	1	48	3	18	4	1	3	2	0	1	1	1	1	2	2	2	2	2													---
1	1	3	1	2	2	3		23	1	19	2	0	99	1	1	1	0	2	2	2	2	2	2	2	2	3	3	2	2	3	3	3	3	3	3	1	1
1	5	4	1	2	1	1	1	30	1	16	3	1	99	3	0	1	1	2	2	2	2	2	2	2	2	2	0	0	0	0	2	2	0	0	0	1	2	0	0	2	0	0	0	0	2	4	0	0	0
1	4	2	2	2	1	1	1	55	1	35	0	1	3	2	0	0	0	2	2	2	2	2	2	2	0	0	0	0	0	0	0	0	0	0	0		---	0	0	0	0	0	0	0
1		4	1	2	1	1	1	69	3	23	6	1	3	2	0	1	0	2	2	2	2	2	2	2													---
1	5	3	1	3	2	1	1	48	1	25	7	0	3	2	1	1	1	2	2	2	2	2	2	2	2	0	2	0	0	0	0	0	0	0	0	0	---	0	0	3	3	3	0	0	1	9	1	0	0
1	2	4	2	1	1	1	1	29	1	18	1	1	3	4	0	1	1	2	2	2	2	2	2	2	2	0	0	0	0	0	0	0	0	0	0	0	---	0	0	0	0	0	0	0
1	2	3	1	3	1	1	1	30	1	19	1	1	3	2	0	1	1	2	1	1	1	1	2	1	2	2	2	2	0	0	0	0	0	2	2	0	---	2	2	2	2	2	2	2	2	1	0	0	0
1		2	1	2	1	1	1	33	1	18	2	1	3	1	1	1	1	2	2	2	2	2	2	2	2	2	2	2	2	2	2	2	0	3	0	1	2
1	12	4	1	1	1	3		22	1	19	2	1	2	1	0	1	1	2	1	2	1	2	99	2	2	2	2	2	2	2	2	2	3	2	2	0	---
1	4	4	1	1	1	3		37	1	20	1	1	3	2	0	1	0	2	2	2	2	2	2	2	2	0	0	0	0	0	0	2	0	0	0	1	2	0	0	3	0	0	0	0	3	2	0	0	0
1	10	2	1	2	1	1	1	22	1	18	1	1	99	1	0	1	1	2	2	2	2	2	2	2	2	3	2	2	2	2	2	2	2	2	2	0	---
1	0	3	1	1	1	2		17	2			1	2	4	1	0	0	2	1	2	2	2	2	2													---
1	3	4	1	2	2	1	1	27	1	19	2	1	2	4	1	1	0	2	2	2	2	2	2	2	0	2	2	0	0	0	2	2	0	0	0	0	---	2	0	0	0	0	0	0	1	6	0	0	0
1	3	3	1	2	2	1	1	43	3	25	5	0	2	2	1	1	0	2	2	2	2	2	2	2													---
1	0	4	1	2	1	1	1	24	1	14	2	1	2	4	1	0	1	2	1	2	2	2	2	2	0	2	2	2	2	0	1	2	0	0	2	0	---	0	0	0	0	0	0	0
1	3	4	1	2	1	1	1	25	1	20	1	1	3	4	0	1	1	2	2	2	2	2	2	2	2	0	2	0	0	0	0	0	0	0	2	0	---	0	0	0	0	0	0	0
1	2	3	2	2	1	1	1	40	3	16	5	1	2	2	1	1	1	2	2	2	2	2	2	2													---
1	5	4	2	3	1	3		26	1	22	1	1	99	5	0	1	0	2	2	2	2	2	2	2	0	0	1	0	0	0	0	0	0	0	0	0	---	0	0	0	0	0	0	0
1	11	3	1	1	2	3		30	1	18	3	0	3	1	0	1	1	2	2	2	2	2	2	2	3	3	3	3	3	3	3	3	3	3	3		---
1		4	2	2	1	1	1	49	3	17	5	1	3	2	0	1	1	2	2	2	2	2	2	2													---
1	1	2	1	1	1	3		57	3	18	5	1	3	2	0	1	1	2	2	2	2	2	2	2													---
1		3	2	2	1	1	1	34	1	16	4	1	2	1	1	1	1	2	2	2	2	2	2	2	0	0	2	2	2	0	0	0	0	0	0	0	---
1	2	3	2	1	2	1	1	50	1	20	5	1	3	2	1	0	0	2	2	2	2	2	2	2	3	3	3	3	3	3	2	3	2	2	3	0	---
1	8	3	2	1	1	3		18	2			0	2	4	1	0	0	2	2	2	2	2	2	2													---
1	8	2	2	1	1	1	1	37	1	20	1	1	3	2	1	1	1	2	2	2	2	2	2	2	2	2	2	2	2	2	2	2	2	2	2	1	2
1	1	3	1	2	2	1	1	30	1	25	1	1	99	2	1	1	1	2	2	2	2	2	2	2	2	2	0	0	0	0	0	0	0	0	0	0	---	0	0	0	0	0	0	0
1	9	2	2	1	1	3		48	1	25	0	1	3	2	1	0	1	2	2	2	2	2	2	2	3	0	2	0	2	3	3	2	0	3	2	1	---
1	4	3	1	1	1	1	1	23	1	16	2	0	3	4	0	1	1	2	2	2	2	2	2	2	2	0	2	0	0	2	0	0	0	0	0	0	---	0	0	2	0	0	0	0	1	3	0	0	0
1	10	3	2	1	1	2		35	1	16	5	1	1	2	0	1	1	2	2	2	2	2	2	2	3	2	2	2	2	3	2	2	3	2	2	0	---
1	9	4	1	2	1	1	1	50	3	20	0	1	2	2	0	1	1	2	2	2	2	2	2	2													---
1	10	4	2	2	1	1	1	33	1	16	5	1	3	2	0	0	1	2	1	2	1	2	2	2	2	0	1	0	2	0	2	0	2	0	2	1	---
1	3	3	1	1	2	2		46	1	17	2	0	3	2	1	1	1	2	2	2	2	2	2	2	0	0	0	0	0	0	0	0	0	0	0	1	---
1	3	3	2	2	2	1	1	45	1	20	5	1	3	2	88	1		2	2	1	2	2	1	1	3	0	1	0	0	0	0	0	0	0	2	0	---	3	3	0	3	3	0	0	3	1	0	0	0
1	10	3	1	2	2	2		26	1	19	2	0	3	4	0	0	1	2	2	2	2	2	2	1	2	0	1	0	2	0	2	0	0	2	2	0	---
1		4	1	2	1	1	1	29	1	18	1	1	3	2	0	0	1	2	2	2	2	2	2	2	2	0	1	0	0	0	0	0	0	0	0	0	---
1	12	3	1	2	2	3		50	3	20	8	0	2	2	1	1	1	2	2	2	2	2	2	2													---
1	10	3	2	1	1	3		19	2			1	2	1	0	1	1	2	2	2	2	2	2	2													---
1		2	1	2	2	1	1	60	3	19	3	1	3	2	1	1	0	2	2	2	2	2	2	2													---
1	2	2	1	1	1	1	1	30	1	23	3	1	3	2	0	1	1	2	2	2	2	2	2	2	2	0	0	0	0	0	0	0	2	0	0	1	1	0	0	0	0	0	0	0
1	10	4	1	2	1	3		24	1	18	2	1	3	1	0	1	0	2	2	2	2	2	2	2	0	2	2	2	2	0	0	0	3	0	0	1	---
1	10	2	1	2	2	1	1	40	1	18	3	1	3	2	1	1	0	2	2	2	2	2	2	2	3	3	3	3	3	3	3	3	3	3	3		---
1	2	3	2	1	1	3		26	1	17	3	1	3	5	0	1	1	2	2	2	2	2	2	2	2	0	0	0	0	2	0	0	0	0	1	1	3	0	2	2	0	0	0	0	2	2	0	0	0
1	1	3	1	1	1	3		40	3	18	1	1	3	2	0	1	1	2	2	2	2	2	2	2													---
1	9	2	1	2	1	1	1	40	3	10	2	1	99	2	0	1	1	2	2	2	2	2	2	2													---
1	11	2	2	2	1	1	1	40	1	20	6	1	99	2	0	1	1	2	2	2	2	2	2	2	2	3	3	3	2	3	2	2	2	3	2	1	1
1	0	4	2	1	1	1	1	18	2			1	3	3	0	0	0	2	2	1	2	2	1	2													---
1	10	3	1	1	1	3		59	1	25	2	1	2	2	0	0	0	2	2	2	2	2	2	2	0	0	1	0	0	0	0	0	0	0	0	0	---
1	3	3	3	1	1	1	3	41	1	19	4	1	2	3	1	1	1	2	1	1	2	2	1	1	2	0	1	0	2	3	0	0	3	0	2	0	---	3	2	3	0	0	0	0	1	3	0	0	0
1	3	1	1	2	2	1	1	35	1	18	3	1	3	4	1	1	1	1	1	1	2	2	2	2	0	0	0	0	0	0	0	0	0	0	0		---	0	0	0	0	0	0	0
1	0	3	1	3	1	3		46	1	22	0	1	2	2	1	1	1	2	2	2	2	2	2	2	2	0	1	0	0	0	0	0	0	0	0	0	---	0	0	0	0	0	0	0
1	2	3	2	1	1	3		47	1	17	8	1	2	2	1	0	1	2	2	2	2	2	2	2	2	0	1	0	0	0	0	0	0	0	0	0	---	0	0	0	0	0	0	0
1	5	3	2	2	2	1	1	50	1	20	8	1	2	2	1	1	1	2	2	2	2	2	2	2	2	2	3	3	2	2	2	3	2	2	2	1	1
1	3	3	1	2	2	1	1	65	1	20	2	1	3	2	1	1	1	1	2	2	2	2	2	2	0	2	2	2	2	0	2	2	2	0	2	0	---	0	0	2	0	0	0	0	2	2	1	0	0
1	2	3	1	1	2	1	1	30	1	20	1	1	3	2	0	0	0	2	2	2	2	2	2	2	3	3	3	3	3	3	3	3	3	3	3		---
1	12	4	1	1	1	3		25	1	20	1	1	3	1	0	1	1	2	2	2	2	2	2	2	2	3	2	0	2	2	2	2	2	2	2	0	---
1	1	3	1	1	1	1	1	52	3	20	5	0	3	2	0	1	1	2	2	2	2	2	2	2													---
1	6	3	1	1	1	1	1	51	1	18	1	1	3	2	0	1	1	2	2	2	2	2	2	2	2	0	0	0	0	0	0	0	1	1	0	1	1	0	0	0	0	0	0	0
1	1	4	1	2	2	1	1	21	1	14	2	0	3	4	1	0	0	2	2	2	2	2	2	2	0	0	0	0	0	0	0	0	0	0	0		---	0	0	0	0	0	0	0
1	5	4	1	1	1	1	4	46	3	22	2	1	3	2	0	1	1	1	1	1	1	1	1	1													---
1	10	3	2	2	1	1	1	45	1	18	7	1	3	2	0	1	1	2	2	2	2	2	2	2	2	2	2	2	2	2	3	2	3	3	2	0	---
1	10	3	1	1	1	3		27	2			1	2	2	0	0	1	2	2	2	2	2	2	2													---
1	3	4	1	2	2	1	1	30	1	18	3	1	2	2	1	1	1	2	2	2	2	2	2	2	0	0	2	0	1	0	0	0	0	0	0	0	---	0	0	0	0	0	0	0
1	10	3	1	1	2	1	1	25	1	19	3	1	2	1	0	1	1	2	2	2	2	2	2	2	3	3	3	3	3	3	2	3	3	3	3	0	---
1	4	3	2	1	1	1	4	44	1	20	4	1	3	2	1	1	1	1	1	1	1	2	1	1	2	0	1	0	0	0	0	0	3	0	1	0	---	2	3	2	0	0	0	0	1	3	0	0	0
1	10	3	2	3	2	1	1	19	2			1	3	5	1	0	1	1	2	2	2	2	2	2													---
1	8	2	1	2	1	1	1	30	1	18	2	1	2	1	0	1	1	2	2	2	2	2	2	2	2	2	2	2	2	2	2	2	2	2	2	1	1
1	10	4	2	2	2	1	1	60	1	22	7	1	99	2	0	0	1	2	2	2	2	2	2	2	2	2	1	2	2	2	2	2	2	2	2	0	---
1	0	4	2	1	1	1	1	22	2			1	3	3	0	0	0	2	2	2	2	2	2	2													---
1		4	2	2	1	1	1	62	3	22	6	1	2	2	0	1	1	2	2	2	2	2	2	2													---
1	12	4	1	2	1	3		47	1	18	2	0	99	2	0	0	0	2	2	2	2	2	2	2	0	0	2	0	1	2	2	2	2	0	0	0	---
1	0	4	2	2	1	1	1	21	1	16	2	1	3	1	1	1	1	2	2	2	2	2	2	2	0	0	0	0	0	0	0	0	0	0	2	0	---	0	0	0	0	0	0	0
1	8	3	1	1	1	3		26	1	18	2	1	3	1	0	1	1	2	2	2	2	2	2	2	0	0	0	0	0	0	0	0	0	0	0	0	---
1	10	4	1	2	2	1	1	28	1	16	2	1	99	1	0	1	1	2	2	2	2	2	2	2	3	0	1	0	0	0	0	0	0	0	2	0	---
1	4	5	1	1	1	1	1	18	2			1	3	4	0	0	0	2	2	2	2	2	2	2													---
1	0	4	1	2	1	1	1	25	1	24	0	1	3	5	0	1	1	2	2	2	2	2	2	2	2	2	1	0	0	0	0	0	0	0	0	0	---	0	0	0	0	0	0	0
1	2	3	2	2	1	1	1	40	1	18	6	1	3	2	0	1	0	2	2	2	2	2	2	2	3	3	3	3	3	3	3	3	0	2	0	1	1	2	2	1	1	1	1	2	3	1	1	0	0
1	10	4	2	2	2	1	1	29	1	20	5	1	99	2	0	1	1	2	2	2	2	2	2	2	2	0	1	0	2	3	0	3	3	2	2	0	---
1	3	3	1	2	1	1	1	33	1	18	1	1	2	2	88	1	1	1	1	1	1	1	1	1	2	0	0	0	0	0	0	0	2	0	0	0	---	0	3	3	0	3	3	0	2	2	0	0	0
1	2	3	1	3	1	1	1	25	1	15	2	0	99	2	0	0	1	2	2	2	2	2	2	2	2	0	2	2	2	2	1	0	2	0	0	1	1	0	0	0	0	0	0	0
1	5	2	1	1	1	3		56	1	10	7	1	99	2	0	0	1	2	2	2	2	2	2	2	1	3	0	0	0	0	0	0	0	0	0	0	---	3	0	3	0	0	0	0	1	8	0	0	0
1	9	1	1	2	1	1	1	45	1	18	3	1	99	2	1	1	1	2	2	2	2	2	2	2	2	3	2	2	2	2	2	2	2	2	2	1	1
1	0	5	1	1	2	1	1	26	2			1	99	5	1	1	1	2	2	2	2	2	2	2													---
1		4	1	1	2	1	1	28	1	26	0	1	99	2	0	0	1	2	2	2	2	2	2	2	2	0	2	0	2	0	0	0	0	0	2	0	---
1		4	1	2	1	2		39	1	16	4	0	2	2	0	0	1	2	2	2	2	2	2	2	2	0	2	2	2	2	2	2	2	0	2	0	---
1	0	2	2	2	1	1	1	25	1	17	2	1	3	4	1	1	0	2	2	2	2	2	2	2	0	0	0	0	0	0	0	0	0	0	0		---	0	0	0	0	0	0	0
1	12	4	2	2	2	1	1	35	1	18	6	1	99	2	0	1	1	2	2	2	2	2	2	2	2	0	1	0	2	0	0	0	0	0	2	0	---
1	1	2	1	3	1	3		26	1	20	1	1	3	4	0	1	1	2	2	2	2	2	2	2	2	0	2	0	0	0	0	0	0	0	1	1	3	0	0	0	0	0	0	0
1	12	3	1	2	2	1	1	32	1	16	1	1	99	2	0	0	1	1	1	2	2	2	2	2	2	0	1	0	2	2	2	2	3	2	2	0	---
1	2	2	1	2	1	1	1	40	3	16	5	1	3	2	0	1	1	2	2	2	2	2	2	2													---
1	1	3	1	1	1	1	1	35	1	16	6	1	2	2	0	1	0	2	2	2	2	2	2	2	2	2	2	2	2	0	0	0	0	0	2	0	---	0	2	2	0	2	0	0	1	2	0	0	0
1	11	2	1	1	2	3		55	1	18	4	1	3	2	0	0	0	2	2	2	2	2	2	2	3	3	3	3	2	2	3	3	3	3	3	0	---
1	5	4	1	1	1	3		61	3	20	5	1	2	2	0	1	1	1	1	1	2	2	1	1													---
1	1	4	1	1	1	3		30	1	22	2	1	3	3	0	1	1	2	2	2	2	2	2	2	2	0	0	0	0	2	0	0	2	2	2	0	---	2	2	2	2	2	0	0	3	4	0	0	0
1		2	1	2	1	1	1	45	1	28	6	1	3	2	0	0	0	2	2	1	2	2	1	1	2	1	0	0	1	1	1	1	2	0	0	0	---
1	2	3	2	1	2	3		33	1	23	2	1	3	1	0	1	0	2	2	2	2	2	2	2	3	0	3	3	3	3	3	3	3	3	3	0	---
1		4	1	2	1	1	1	37	1	20	2	1	99	2	0	1	0	1	1	2	2	2	2	1	0	0	0	0	2	2	0	2	0	2	2	0	---
1	10	2	2	2	1	1	1	40	3	18	4	1	2	2	0	1	1	2	2	2	2	2	1	2													---
1	1	4	2	1	1	1	1	18	1	14	1	1	99	4	88	0		2	2	2	2	2	2	1	2	0	0	0	0	0	2	0	3	0	0	0	---	3	2	2	2	0	0	0	3	1	0	0	1
1	11	2	1	1	2	3		55	1	20	4	1	3	2	1	0	1	2	2	2	2	2	2	2	3	3	3	2	2	3	3	3	3	2	3	0	---
1	10	2	1	2	1	1	1	44	3	20	7	1	2	2	1	1	1	2	2	2	2	2	2	2													---
1	1	3	1	2	1	1	1	57	3	25	1	1	2	2	1	1	1	2	2	2	2	2	2	2													---
1	3	2	1	2	1	1	1	35	1	21	2	1	2	2	0	1	0	2	2	2	2	2	2	2	3	0	0	0	0	0	3	0	0	0	0	1	1	3	0	2	0	2	3	3	2	13	0	0	0
1	1	4	2	3	1	1	1	40	1	18	6	1	3	2	0	1	0	2	2	2	2	2	2	2	2	0	0	0	0	3	0	0	0	0	3	1	3	0	0	0	0	0	0	0
1	1	3	2	2	1	3		24	1	17	5	0	3	4	88	1	1	1	1	1	1	1	1	1	2	0	1	0	0	0	2	0	2	2	1	1	3	2	0	2	0	2	0	3	3	5	0	0	0
1		5	2	1	1	1	1	15	2			1	2	4	0	1	1	1	1	1	2	1	1	1													---
1	12	4	2	2	1	1	1	49	1	19	6	1	3	2	0	0	1	1	1	2	1	2	2	2	2	0	2	0	0	0	0	0	0	2	2	0	---
1	5	4	1	2	1	3		30	1	16	3	1	2	4	0	1	1	2	2	2	2	2	2	2	0	0	1	0	0	0	0	0	0	0	0	0	---	0	0	0	0	0	0	0
1	0	3	1	2	1	1	1	30	1	19	5	1	2	2	0	0	1	2	2	2	2	2	2	2	2	2	2	2	0	0	0	3	0	0	2	1	1	2	3	3	0	0	0	0	2	3	0	0	0
1	3	4	2	2	1	1	1	27	1	20	4	1	2	2	0	1	1	2	2	2	2	2	2	2	2	0	1	0	0	0	0	0	0	0	0	0	---	2	0	2	3	0	0	0	1	5	0	0	0
1	1	4	2	1	1	1	1	18	3	15	1	0	3	4	0	1	0	2	2	2	2	2	2	2													---
1	3	3	1	1	1	1	1	32	1	18	4	1	3	4	88	1		2	2	2	2	2	2	2	2	0	0	0	0	0	0	0	2	0	0	0	---	0	0	0	0	0	0	0
1	1	3	1	2	1	3		51	1	18	3	0	3	2	88	1	0	1	1	1	1	2	1	1	0	0	1	1	0	0	0	0	0	0	1	0	---	0	0	0	0	0	0	0
1	2	2	1	3	1	1	1	39	1	15	4	1	3	2	0	0	0	2	2	2	2	2	2	2	0	0	0	0	0	0	0	0	0	0	0		---	0	0	2	3	3	3	0	1	3	0	0	0
1	4	1	2	2	2	1	1	28	1	17	4	0	3	1	0	1	1	2	2	2	2	2	2	2	0	0	2	0	0	0	0	0	0	0	0	0	---	0	0	0	0	0	0	0
1	12	3	1	2	1	1	1	22	1	18	1	1	2	1	0	1	1	2	2	2	2	2	2	2	2	2	2	2	2	2	2	2	2	3	2	0	---
1	10	3	1	1	1	3		34	1	18	3	1	3	2	0	0	0	2	2	2	2	2	2	2	0	0	2	0	0	0	0	2	0	0	0	0	---
1	2	3	1	1	1	3		44	1	19	3	1	3	2	0	0	0	2	2	2	2	2	2	2	0	0	0	0	0	0	0	0	0	0	0		---	2	2	2	0	0	0	0	2	3	0	0	0
1	4	4	1	3	1	1	1	36	1	18	4	1	2	4	0	1	1	2	2	2	2	2	2	2	2	2	2	2	2	0	0	0	0	0	0	0	---	0	2	0	0	0	0	0	1	2	0	0	0
1	2	4	1	1	1	1	1	34	1	18	4	1	2	2	1	1	1	2	2	2	2	2	2	2	0	0	2	0	0	0	0	0	0	0	2	0	---	0	0	0	0	0	0	0
1	9	3	1	2	2	1	1	21	1	18	1	1	99	1	1	1	0	2	2	2	2	2	2	2	3	3	3	3	3	3	3	3	3	3	3		---
1		4	2	2	1	1	1	15	2			1	2	1	0	1	1	2	2	2	2	2	2	2													---
1	0	4	2	1	2	3		35	1	13	1	0	1	2	88	1		2	2	2	2	2	2	2	0	0	0	0	0	0	0	0	0	0	0		---	0	0	0	0	0	0	0
1	3	3	1	2	1	3		38	1	17	5	0	3	3	1	0	1	2	2	2	2	2	2	2	0	0	0	0	0	0	0	0	0	0	0		---	0	0	0	0	0	0	0
1	0	3	1	2	1	1	1	21	1	14	1	0	3	5	88	1	1	1	1	1	1	1	2	2	2	2	0	0	2	0	0	2	0	0	0	0	---	0	0	0	0	0	0	0
1	6	4	2	1	1	2		32	1	19	4	0	99	4	1	0	0	2	2	2	2	2	2	2	0	0	0	0	0	0	0	0	3	0	0	0	---	0	3	0	0	0	0	0	2	4	0	0	0
1	10	4	1	2	2	1	1	21	1	19	1	1	3	4	0	0	1	2	2	2	2	2	2	2	2	0	1	0	2	0	0	0	0	2	2	0	---
1	5	2	1	2	1	1	1	70	3	20	5	1	3	2	0	1	1	2	2	2	2	2	2	2													---
1	2	3	1	1	2	3		29	1	17	1	0	3	2	1	1	0	2	2	2	2	2	2	2	3	3	3	3	3	3	3	3	3	3	3		---
1	3	3	1	1	2	1	1	33	1	16	3	1	3	2	0	0	0	2	2	2	2	2	2	2	2	0	2	0	0	2	0	2	2	2	0	1	1 2	2	3	2	2	2	2	0	3	5	1	0	0
1	1	3	1	3	1	3		45	1	45	4	1	3	2	0	1	1	2	2	2	2	2	2	2	2	0	2	0	0	2	0	0	2	0	1	1	3	0	0	0	0	0	0	2	1	6	1	0	0
1		4	1	1	1	1	1	28	1	21	2	1	3	2	0	1	1	1	2	2	2	1	2	1	2	0	2	2	2	0	2	0	0	0	2	0	---
1	12	4	1	3	1	3		34	1	22	3	1	3	2	0	1	0	2	2	2	2	2	2	2	0	0	2	2	2	0	0	0	0	0	0	0	---
1	0	3	1	3	1	3		54	1	17	0	1	3	2	0	1	1	2	2	2	2	2	2	2	2	2	0	0	2	2	0	0	2	2	2	1	3	2	2	2	2	2	0	0	3	2	1	0	0
1	5	2	2	1	1	1	1	23	1	17	1	1	3	4	0	1	1	2	2	2	2	2	2	2	0	0	0	0	0	0	0	0	0	0	0		---	0	0	0	0	0	0	0
1		4	1	1	1	3		27	1	20	2	1	99	3	0	0	0	2	1	1	2	2	2	2	2	0	2	2	0	0	0	0	3	0	2	0	---
1	12	4	1	2	2	1	1	20	2			1	3	2	0	0	1	1	2	2	2	2	2	2													---
1	0	2	2	1	1	3		57	1	25	5	1	3	2	1	1	1	2	2	2	2	2	2	2	0	0	1	0	0	0	0	0	0	0	0	0	---	0	0	0	0	0	0	0
1	2	3	2	2	1	1	1	36	1	15	2	1	3	2	0	1	1	2	2	2	2	2	2	2	2	0	0	0	0	0	0	0	0	0	0	0	---	0	0	0	0	0	0	0
1	12	2	2	2	1	1	1	29	1	20	2	1	2	1	1	1	1	2	2	2	2	2	2	2	2	0	2	0	2	2	2	2	0	0	2	1	2
1	4	3	1	1	1	3		37	1	17	2	0	3	2	0	1	1	2	2	2	2	2	2	2	2	0	0	0	0	0	0	2	0	0	0	1	1	0	0	2	0	0	0	0	1	2	0	0	0
1		3	1	2	1	1	1	25	1	18	1	0	2	2	0	1	1	2	2	2	2	2	2	2	2	0	2	2	2	0	2	2	3	0	2	0	---
1	3	4	1	1	1	1	1	40	1	24	6	1	3	2	1	0	1	2	2	2	2	2	2	2	0	0	0	1	1	0	0	0	0	0	2	0	---	0	0	0	0	0	0	0
1	0	4	1	2	1	1	1	25	1	19	1	1	2	2	0	1	1	1	2	1	1	2	1	1	0	2	1	0	0	0	0	0	2	2	2	1	1	2	0	2	0	0	0	0	2	3	0	0	0
1	1	4	1	1	1	1	1	48	1	18	4	1	99	2	0	1	1	2	2	2	2	2	2	2	2	0	0	0	0	2	0	0	0	0	2	0	---	2	2	2	2	0	0	0	2	4	0	0	0
1	0	4	1	2	1	1	1	27	1	23	1	1	99	2	1	0	1	2	2	2	2	2	2	2	2	2	3	0	0	0	0	0	2	0	0	0	---	2	0	0	0	0	0	0	2	1	0	0	0
1	2	3	1	2	2	3		24	1	19	2	0	3	2	0	1	1	2	2	2	2	2	2	2	3	3	3	3	3	3	3	3	3	3	3		---
1	1	3	1	2	2	1	1	23	1	16	1	0	3	2	1	1	1	2	2	2	2	2	2	2	0	0	0	0	0	0	0	0	0	0	0		---	0	0	0	0	0	0	0
1	11	2	1	1	1	3		35	3	18	1	1	3	2	1	1	1	2	2	2	2	2	2	2													---
1	12	3	2	2	2	1	1	46	3	19	7	0	2	2	0	1	1	2	2	2	2	2	2	2													---
1		3	1	2	2	1	1	30	1	16	3	1	3	4	0	1	1	2	1	2	2	2	2	2	2	0	1	0	0	0	0	0	0	3	2	0	---
1	10	4	2	2	2	1	1	27	1	22	1	1	99	4	0	0	1	1	2	2	2	2	2	2	2	0	1	0	2	0	2	0	0	0	2	0	---
1	1	3	1	3	1	1	1	25	1	17	2	0	3	3	0	1	1	2	2	2	2	2	2	2	2	0	2	0	0	0	0	0	0	0	1	0	---	0	0	0	0	0	0	0
1	0	4	2	2	2	1	1	38	1	20	5	1	3	4	0	0	0	2	2	2	2	2	1	2	2	0	1	2	2	0	0	0	0	0	1	0	---	0	0	0	0	0	0	0
1	12	4	2	2	1	1	1	55	3	20	4	1	3	2	0	0	0	2	2	2	2	2	2	2													---
1	4	4	1	1	2	1	1	46	1	13	8	0	3	2	1	1	1	2	2	2	2	2	2	1	1	1	0	0	2	1	1	0	2	0	0	0	---	3	1	1	1	1	1	0	3	8	0	0	0
1	0	6	1	1	1	3		30	1	18	2	1	2	4	1	1	0	2	2	2	2	2	2	2	0	0	0	0	0	0	0	0	0	0	0		---	0	0	0	0	0	0	0
1	2	3	1	1	1	1	1	42	1	14	4	1	3	2	0	0	0	2	2	2	2	2	2	2	0	0	0	0	0	0	0	0	0	0	0		---	0	0	0	0	0	0	0
1	11	2	2	2	1	1	1	47	1	18	7	1	2	2	1	1	1	2	2	2	2	2	2	2	2	2	2	2	2	2	2	2	2	2	2	1	1
1	12	3	1	2	1	3		39	1	20	1	0	2	2	1	1	0	2	2	2	2	2	2	2	0	0	0	2	1	2	2	2	0	0	0	0	---
1	3	3	2	3	1	1	1	38	2			1	2	4	1	0	1	2	2	2	2	2	2	2													---
1	1	4	1	2	1	1	1	39	1	23	2	1	2	2	0	1	0	1	1	1	1	2	1	1	0	0	0	0	2	0	0	0	0	0	1	0	---	0	0	0	0	0	0	0
1		3	1	1	1	2		50	3	15	4	0	2	2	0	1	1	2	2	2	2	2	2	2													---
1	2	3	1	2	2	1	1	39	3	20	4	1	2	4	1	1	1	2	2	2	2	2	2	2													---
1	2	2	1	3	1	3		25	1	18	2	1	3	5	0	1	1	2	2	2	2	2	2	2	3	0	1	0	0	0	0	0	0	0	0	0	---	0	0	0	0	0	0	0
1		2	2	2	1	1	1	52	1	26	6	1	3	2	0	1	1	2	2	2	2	2	2	2	2	1	2	0	3	0	0	3	3	0	2	0	---
1	5	4	2	3	2	3		54	1	18	4	1	2	2	1	1	1	2	2	2	2	2	2	2	0	0	0	0	0	0	0	0	0	0	0		---	0	0	0	0	0	0	0
1	1	2	1	2	2	1	1	28	1	17	5	1	2	4	0	1	1	2	2	2	2	2	2	2	0	0	0	0	0	0	0	0	0	0	0		---	0	0	0	0	0	0	0
1	12	3	1	1	2	3		34	3	25	2	1	3	2	1	1	1	2	2	2	2	2	2	2													---
1		4	1	2	1	2		22	1	18	2	0	99	1	0	1	1	2	2	2	2	2	2	2	0	0	1	0	0	0	0	0	0	0	0	0	---
1	4	2	2	1	2	3		48	1	16	5	1	2	2	0	1	1	2	2	2	2	2	2	2	2	0	0	0	0	0	0	0	0	0	0	0	---	0	0	0	0	0	0	0
1	12	4	1	1	1	3		47	3	21	4	1	1	1	0	1	1	2	2	2	2	2	2	2													---
1	12	4	2	1	1	3		42	1	18	4	1	3	1	0	1	1	2	2	2	2	2	2	2	0	0	2	2	2	0	2	0	0	0	2	1	---
1		5	2	1	1	1	1	20	2			1	3	5	0	1	0	2	2	2	2	2	2	2													---
1	6	4	1	1	1	2		45	1	25	2	0	3	2	1	1	1	2	2	2	2	2	2	2	0	0	0	0	0	0	0	0	0	0	0		---	0	0	0	0	0	0	0
1	3	3	1	1	2	2		46	1	29	2	1	3	1	1	0	1	2	2	2	2	2	2	2	3	3	3	3	3	3	3	3	3	3	3		---
1	12	3	1	1	1	1	1	35	1	17	3	0	2	2	1	1	1	2	2	2	2	2	2	2	2	2	1	0	0	0	0	0	0	2	2	0	---
1	10	4	2	1	2	1	1	42	3	15	7	1	3	2	0	1	1	2	2	2	2	2	1	2													---
1	2	4	1	2	2	1	1	32	1	20	2	0	3	2	1	1	0	2	2	2	2	2	2	2	0	0	0	0	0	0	0	0	0	0	0		---	0	0	0	0	0	0	0
1	0	3	1	3	1	1	1	25	2			1	99	4	0	1	1	2	2	2	2	2	2	2													---
1	6	3	1	2	1	1	1	40	1	18	2	1	2	2	0	1	0	2	2	2	2	2	2	2	2	2	2	2	0	0	2	1	2	2	1	1	---
1		2	2	1	1	1	1	18	2			1	3	3	0	0	0	2	2	2	2	2	2	2													---
1		3	1	2	1	1	1	40	3	17	4	1	2	2	0	0	1	1	1	2	2	1	1	1													---
1	11	4	1	1	1	3		37	1	20	3	1	3	1	0	1	1	2	2	2	2	2	2	2	0	0	0	0	0	0	0	0	0	0	0	0	---
1	9	2	1	2	2	3		66	1	25	5	1	99	1	0	1	0	2	2	2	2	2	2	2	3	3	3	3	3	3	3	3	3	3	3		---
1	11	3	2	2	2	1	1	23	1	16	2	0	99	2	0	1	1	2	1	2	2	2	2	2	2	0	1	0	2	0	0	0	2	2	2	1	1
1	10	4	2	2	2	1	1	47	1	18	10	1	2	2	0	1	1	2	2	2	2	2	2	2	0	0	1	0	0	0	0	0	0	2	2	0	---
1	10	4	2	2	2	1	1	29	1	15	4	0	99	2	1	1	1	2	2	2	2	2	2	2	3	3	1	3	3	3	3	3	3	3	2	0	---
1	2	3	2	1	2	3		23	1	20	1	1	2	2	1	1	1	2	2	2	2	2	2	2	3	3	3	3	2	3	2	3	2	3	3	0	---
1	8	4	1	1	1	3		33	1	17	3	1	2	3	0	0	1	2	2	2	2	2	2	2	0	0	2	1	2	0	0	0	0	0	2	0	---
1	2	2	1	3	1	3		38	3	18	1	1	3	4	1	1	1	2	2	2	2	2	2	2													---
1		4	2	2	1	1	1	31	1	23	2	1	99	2	0	1	1	2	2	2	2	2	2	2	2	0	1	0	0	0	0	0	0	0	2	0	---
1	5	2	1	1	1	1	1	60	3	20	7	1	3	2	0	1	1	2	2	1	2	2	2	2													---
1	2	4	1	1	1	3		24	2			1	2	4	0	1	0	2	2	2	2	2	1	2													---
1	1	4	1	1	1	3		30	3	18	4	0	1	2	0	0	1	2	2	2	2	2	2	2													---
1	0	4	2	1	2	1	1	60	3	18	3	1	3	2	1	1	1	2	2	2	2	2	2	2													---
1	11	3	2	2	1	2		37	1	18	6	1	3	2	0	1	1	2	2	2	2	2	2	2	2	3	2	2	2	2	2	2	2	2	2	0	---
1	8	3	1	3	2	3		31	1	18	3	1	2	2	0	0	0	2	2	2	2	2	2	2	2	0	2	2	0	0	0	0	0	0	2	1	---
1	12	4	2	2	2	1	1	25	1	19	1	1	2	2	0	0	1	2	2	2	2	2	1	2	2	0	1	0	0	0	0	0	0	0	2	0	---
1		3	1	2	1	1	1	30	1	25	3	1	2	2	1	1	1	2	2	2	2	2	2	2	1	1	0	1	1	1	1	1	1	1	0	1	3
1	0	3	1	2	1	3		35	1	18	3	0	3	3	1	1	1	1	1	1	2	1	1	1	2	0	1	0	2	3	0	0	3	3	2	1	3	3	3	2	0	3	0	0	3	2	0	0	0
1	3	3	1	1	1	3		51	4	15	0	0	3	2	0	1	1	1	1	1	99	1	1	1													---
1	1	3	2	1	1	3		50	1	16	4	1	3	3	1	1	0	2	2	2	2	2	2	2	2	0	2	0	0	0	0	0	0	0	1	1	3	0	0	0	0	0	0	0
1	2	2	1	1	1	1	1	26	1	18	1	1	3	2	0	1	1	2	2	2	2	2	2	2	2	2	2	2	2	0	0	0	0	0	2	0	---	2	0	0	0	0	0	0	1	2	0	0	0
1	4	4	1	2	1	1	1	27	1	17	3	1	3	2	0	1	1	2	2	2	2	2	2	2	0	0	1	0	0	0	0	0	0	0	0	0	---	0	0	0	0	0	0	0
1	0	3	1	1	1	1	1	50	3	17	4	1	3	2	0	1	1	2	2	2	2	2	2	2													---
1	2	3	2	2	2	1	1	30	1	20	4	1	3	2	0	1	1	2	2	2	2	2	2	2	2	0	0	0	0	0	0	0	0	0	0	0	---	0	0	0	0	0	0	0
1	0	3	2	1	1	1	4	33	1	11	6	1	3	3	1	0	1	1	1	1	2	1	1	1	0	0	0	0	0	0	0	0	0	0	1	0	---	0	0	0	0	0	0	0
1	11	4	1	2	1	1	1	23	1	18	2	1	99	2	0	0	1	2	2	2	2	2	2	2	2	0	2	0	2	0	0	0	0	0	2	0	---
1	0	3	2	3	1	1	1	45	1	19	5	1	3	2	0	0	1	2	2	2	2	2	2	2	2	0	2	0	0	0	0	0	0	0	1	1	3	0	0	0	0	0	0	0
1	12	4	2	1	1	3		50	1	15	5	1	2	2	1	0	1	2	2	2	2	2	2	2	3	0	2	0	2	2	3	3	3	3	3	0	---
1	0	3	1	2	1	1	1	40	1	22	2	1	2	2	0	1	1	2	2	2	2	2	2	2	2	0	2	0	0	0	0	0	0	0	2	0	---	0	0	0	0	0	0	0
1	3	2	1	1	2	2		32	3	16	2	1	3	2	1	1	0	2	2	2	2	2	2	2													---
1	0	4	1	3	1	3		25	1	16	3	1	3	4	1	1	1	2	2	2	2	2	2	2	0	0	1	0	0	0	0	0	0	0	0	0	---	0	0	0	0	0	0	0
1	2	3	1	1	2	1	1	23	1	18	1	1	3	3	0	1	1	2	2	2	2	2	2	2	2	0	0	0	0	0	0	2	2	0	0	1	1	2	0	2	0	0	0	0	2	1	1	0	0
1	10	4	1	2	2	1	1	60	1	18	8	1	3	2	0	1	1	1	2	1	2	2	2	2	2	2	2	0	2	2	0	0	2	2	2	0	---
1	2	2	2	2	2	1	1	22	1	18	2	1	3	1	1	0	1	2	2	2	2	2	2	2	3	3	3	3	3	3	3	3	3	3	3		---
1	3	4	1	2	1	1	1	27	1	20	3	1	3	4	88	1	1	2	2	2	2	2	2	2	2	0	1	1	0	0	0	0	2	0	2	1	3	2	0	2	0	0	0	0	3	1	0	0	0
1	10	2	1	2	1	1	1	22	1	18	0	1	2	2	1	1	1	2	2	2	2	2	2	2	2	3	2	2	2	2	2	2	2	3	2	0	---
1	3	3	2	2	2	1	1	18	1	17	0	1	3	1	1	1	1	2	1	2	2	2	2	2	3	3	3	3	2	3	3	3	3	3	3	0	---
1	6	2	2	1	1	1	1	47	1	17	7	1	3	4	1	1	1	2	2	2	2	2	2	2	2	0	0	0	0	0	0	0	0	2	0	0	---	0	0	0	0	0	0	0
1		3	1	2	2	3		22	2			1	3	1	1	1	1	2	2	2	2	2	2	2													---
1	10	4	1	2	1	1	1	33	3	18	6	1	3	2	0	1	1	2	2	2	2	2	2	2													---
1	2	3	1	2	2	3		20	1	18	1	0	99	2	1	1	0	2	2	2	2	2	2	2	3	3	3	3	2	3	3	3	3	3	3	0	---
1	8	4	2	2	1	2		40	1	16	5	1	2	2	0	1	0	2	2	2	2	2	2	2	0	0	2	0	2	2	2	2	2	2	2		---
1		4	1	2	1	1	1	53	3	26	3	1	99	2	0	1	1	2	2	2	2	2	2	2													---
1	6	3	1	3	1	1	1	45	2			1	3	2	88	1	1	2	2	2	2	2	2	2													---
1	1	2	1	2	1	1	1	45	1	15	7	1	3	2	0	0	1	2	2	2	2	1	2	1	2	0	1	2	3	3	2	3	3	0	2	1	1	3	0	2	0	0	0	0	1	30	0	0	0
1	12	4	1	1	1	3		50	1	25	0	1	2	2	0	1	0	2	2	2	2	2	2	2	2	0	0	2	2	2	2	2	0	0	2	0	---
1	1	4	1	1	1	1	1	25	1	18	2	1	3	4	88	1		2	2	2	2	2	2	2	0	0	0	0	0	0	0	0	0	0	0		---	0	0	0	0	0	0	0
1	4	3	2	2	1	1	4	30	1	17	6	1	3	2	0	1	0	2	2	2	2	2	2	2	2	0	2	0	0	0	0	0	0	0	2	0	---	0	0	0	0	0	0	0
1	3	3	1	1	1	1	1	40	2			1	99	2	1	0	1	2	2	2	2	2	2	2													---
1	3	2	1	3	1	1	1	21	2			1	3	4	0	1	0	2	2	2	2	2	2	2													---
1	2	4	1	2	2	1	1	40	1	22	6	1	3	2	1	1	1	2	2	2	2	2	2	2	2	2	0	0	0	0	0	0	0	0	0	0	---	0	0	0	0	0	0	0
1	2	2	1	1	1	1	1	35	1	14	1	1	3	2	0	0	0	2	2	2	2	2	2	2	0	0	0	0	0	0	0	0	0	0	0		---	0	0	0	0	0	0	0
1		4	1	1	1	1	1	30	1	25	1	1	3	2	0	0	0	1	1	1	2	1	2	1	2	0	2	2	2	0	2	0	0	0	2	0	---
1	3	3	1	1	1	3		31	1	16	2	1	3	2	1	0	0	2	2	2	2	2	2	2	2	0	0	0	0	0	0	2	0	0	0	1	3	0	0	0	0	0	0	0
1	1	4	2	3	1	1	1	18	1	16	1	1	3	4	1	0	1	2	2	2	2	2	2	2	2	0	2	0	0	0	3	0	0	3	0	0	---	0	2	0	0	0	0	0	1	2	1	0	1
1	0	3	1	3	1	3		45	1	15	2	1	3	5	1	1	1	2	2	2	2	2	2	2	2	0	2	0	0	0	0	0	0	0	1	1	3	0	0	0	0	0	0	0
1	0	3	1	2	1	1	1	42	1	18	5	1	3	2	1	1	1	1	1	1	1	1	1	1	0	0	0	0	0	0	0	0	3	3	2	0	---	0	3	3	3	0	0	0	1	4	0	0	0
1	10	4	1	1	2	1	1	44	3	15	3	1	99	2	0	1	1	2	2	2	2	2	1	2													---
1	3	4	2	2	1	1	1	55	1	23	4	1	2	2	88	0	1	1	1	1	2	1	1	1	3	0	1	0	0	0	0	0	3	2	2	1	3	3	0	2	0	3	0	0	2	1	0	0	0
1	0	4	1	1	1	2		36	1	14	4	1	3	4	1	1	1	2	2	2	2	2	2	2	2	2	0	0	2	0	0	0	2	0	0	0	---	2	2	3	3	3	3	0	3	6	0	0	1
1	3	3	2	2	1	1	1	45	3	18	5	1	3	2	0	1	1	2	2	2	2	2	2	2													---
1	0	5	1	1	2	1	1	19	2			1	3	5	0	1	0	2	2	2	2	2	2	2													---
1	3	3	1	2	1	1	1	35	1	19	2	1	3	2	1	1	0	2	2	2	2	2	2	2	0	2	2	0	1	1	2	1	1	1	1	1	2	2	0	2	0	0	0	0	2	3	0	0	1
1		2	1	2	1	1	1	22	1	19	1	1	3	1	1	0	1	1	1	2	2	2	2	2	0	0	2	0	0	0	0	0	0	0	1	0	---
1		3	2	2	1	1	1	35	1	17	4	1	99	2	0	1	1	2	2	2	2	2	2	2	2	3	2	2	2	2	2	2	2	2	2	1	1
1	0	6	1	2	2	1	1	37	1	16	5	1	2	2	1	1	1	1	2	2	2	2	1	2	2	0	0	0	0	0	0	2	2	0	0	0	---	0	0	0	0	0	0	0
1	1	3	1	1	1	3		33	1	19	2	1	2	2	1	1	1	2	2	1	99	99	2	99	2	1	3	0	0	0	0	0	0	0	2	0	---	0	0	0	0	0	0	0
1	0	1	1	1	1	1	1	35	1	16	2	1	3	5	1	1	1	2	2	2	2	2	2	2	0	0	0	0	0	0	0	0	0	0	2	0	---	0	0	0	0	0	0	0
1	6	1	2	1	2	3		25	1	16	2	1	2	1	1	1	1	2	2	2	2	2	2	2	0	0	0	0	0	0	0	0	0	0	0		---	0	0	0	0	0	0	0
1	2	3	1	1	2	1	1	36	1	13	6	1	3	1	0	1	1	2	2	2	2	2	2	2	2	0	0	2	2	2	2	2	2	2	2	0	---	0	2	2	2	2	0	0	1	2	0	0	0
1	5	3	2	1	2	1	1	20	1	17	1	1	3	3	0	1	0	2	2	2	2	2	2	2	2	2	0	0	0	2	0	0	0	0	0	1	3	0	0	0	0	0	0	0
1	11	3	2	2	2	1	1	34	1	19	6	1	3	2	0	0	1	2	2	2	2	2	2	2	2	2	2	0	2	0	0	0	0	2	2	0	---
1	2	3	2	2	1	1	1	38	1	13	6	1	2	2	1	1	1	2	2	2	2	2	2	2	3	0	1	0	0	0	0	0	0	0	0	0	---	0	0	0	0	0	0	0
1	0	2	1	1	1	3		29	1	16	3	1	3	4	0	1	1	2	2	2	2	2	2	2	2	2	0	0	2	2	2	0	2	2	0	1	3	2	2	2	2	2	0	0	3	2	0	0	0
1	11	2	1	2	2	1	1	30	1	18	2	1	3	2	1	0	1	2	2	2	2	2	2	2	3	3	3	3	3	3	2	3	3	2	3	1	1
1	0	4	2	2	1	1	6	30	3	16	10	0	3	2	0	1	1	2	2	2	2	2	2	2													---
1	6	2	1	1	1	2		27	1	18	3	1	3	4	1	1	1	2	2	2	2	2	2	2	0	0	0	0	0	0	0	0	0	0	0		---	0	0	0	0	0	0	0
1	0	3	2	2	1	1	1	34	1	15	5	1	3	2	0	0	1	2	2	2	2	2	2	2	0	0	0	0	0	0	0	0	0	0	0		---	0	0	0	0	0	0	0
1		2	1	1	1	1	1	18	2			1	2	4	0	0	0	2	2	2	2	2	2	2													---
1	1	2	2	2	1	1	1	40	1	20	5	1	2	2	0	0	1	1	1	1	2	1	1	1	0	0	0	0	0	0	0	0	0	0	1	0	---	0	0	0	0	0	0	0
1	0	4	1	2	1	1	1	20	1	19	0	1	3	4	0	1	1	2	2	2	2	2	2	2	0	0	1	0	0	0	0	0	0	0	0	0	---	0	0	0	0	0	0	0
1	0	3	1	1	2	1	1	22	1	18	1	1	3	3	0	1	0	2	2	2	2	1	1	2	2	0	2	1	0	3	0	0	0	0	2	1	1	0	0	0	0	0	0	0
1	2	4	2	1	1	1	1	51	1	16	5	1	3	2	0	0	1	2	2	2	1	2	1	2	2	2	0	2	0	0	0	2	2	0	2	0	---	0	0	2	0	0	0	0	1	12	0	0	0
1	0	4	1	3	1	3		48	3	21	2	1	3	4	0	1	1	2	2	2	2	2	2	2													---
1	10	2	2	2	1	1	1	60	3	25	6	1	3	2	0	1	1	2	2	2	2	2	1	2													---
1	2	6	2	1	1	1	1	19	1	15	1	1	3	2	0	0	1	2	2	2	2	2	2	2	2	2	2	2	2	2	2	2	2	2	0	0	---	0	0	2	0	0	0	0	1	1	0	0	0
1		4	1	2	1	1	1	20	1	18	1	1	99	4	0	1	0	2	2	2	2	2	2	2	1	1	2	1	1	2	2	2	2	0	2	0	---
1		2	2	2	1	1	1	48	1	20	3	1	3	2	1	0	1	2	2	2	2	2	2	2	2	2	2	2	2	2	2	2	2	0	2	0	---
1	8	1	1	1	1	3		39	1	16	2	1	2	1	1	1	1	2	2	2	2	2	2	2	0	0	1	0	0	0	0	0	0	0	0	0	---
1	11	2	1	2	1	1	1	22	1	18	1	1	99	2	0	0	1	2	2	2	2	2	1	2	2	3	2	3	2	2	2	2	1	2	1	1	1
1	9	2	1	1	1	1	1	40	1	20	5	1	2	2	1	1	1	1	2	2	2	2	2	2	2	0	2	0	2	2	2	2	2	2	2	1	3
1	11	4	2	2	1	1	1	25	1	18	1	1	99	4	0	0	0	2	2	2	2	2	2	2	2	2	1	0	2	0	0	0	0	0	2	0	---
1	0	3	1	1	1	1	1	25	2			1	2	2	0	1	1	2	2	2	2	2	2	2													---
1	3	4	2	2	2	1	1	19	1	15	0	0	2	4	0	1	1	2	2	2	2	2	2	2	0	0	0	0	0	0	0	0	0	0	0		---	0	0	0	0	0	0	0
1	0	4	2	1	1	3		57	3	16	2	0	3	2	88	1		2	2	2	2	2	2	2													---
1		4	2	2	1	2		27	1	18	2	0	2	2	0	0	0	2	99	2	1	1	1	2	2	2	2	2	2	2	2	2	2	2	2	0	---
1	1	4	2	2	1	1	6	38	1	17	5	1	3	2	0	1	0	2	2	2	2	2	2	2	2	0	2	0	2	2	0	0	0	0	1	0	---	0	2	0	0	0	0	0	1	10	0	0	0
1		2	1	2	2	1	1	22	1	19	2	1	2	1	1	0	1	2	2	2	2	2	2	2	3	3	3	3	3	3	3	3	3	3	3		---
1	1	3	1	1	1	2		36	1	15	4	1	3	2	88	0	1	2	2	2	2	2	2	2	0	0	0	0	0	0	0	0	2	0	0	0	---	2	2	2	2	0	0	0	2	10	0	0	0
1	12	3	1	1	1	3		33	1	16	2	1	3	1	1	1	1	2	2	2	2	2	2	2	2	2	2	2	2	2	2	2	2	2	2	0	---
1	4	3	1	2	1	1	4	25	1	20	1	1	2	4	1	1	1	1	1	1	1	1	1	1	2	1	1	0	2	0	0	0	0	0	2	0	---	2	2	2	0	0	0	0	2	1	0	0	0
1		4	2	1	1	1	1	38	1	16	6	1	1	2	0	0	1	2	2	2	2	2	2	2	2	2	2	2	2	2	0	0	0	0	2	0	---
1		4	1	1	1	3		55	1	18	3	0	2	2	0	1	0	2	2	2	2	2	2	2	1	2	0	2	0	2	2	1	1	2	1	0	---
1		4	2	1	1	3		55	2			0	3	2	0	0	0	2	2	2	2	2	2	2													---
1	4	3	1	2	1	2		47	3	21	3	0	2	2	0	1	1	2	2	2	2	2	2	2													---
1	8	4	1	3	1	1	1	30	1	16	2	1	3	2	0	1	1	2	1	1	2	1	1	2	2	2	2	2	2	2	2	2	2	2	2		---
1	4	3	1	1	1	1	1	46	1	16	6	1	3	2	1	0	1	2	2	2	2	2	2	2	2	3	0	0	0	2	0	3	3	3	0	1	1	0	0	0	0	0	0	0
1	1	4	1	1	1	1	1	50	3	19	6	1	3	2	1	1	1	2	2	2	2	2	2	2													---
1	0	3	1	1	1	3		45	3	16	3	1	3	2	0	1	1	2	2	2	2	2	2	2													---
1	3	4	1	2	1	1	1	23	1	19	1	1	3	4	1	1	1	2	2	2	2	2	2	2	0	0	0	0	2	0	0	0	0	0	0	0	---	0	0	0	0	0	0	0
1	11	2	1	2	2	1	1	26	1	16	2	1	99	1	0	1	1	2	2	2	2	2	1	2	0	0	1	0	2	0	0	0	0	2	2	0	---
1	12	2	1	1	2	1	1	30	1	18	3	1	2	1	1	1	0	2	2	2	2	2	2	2	3	3	3	2	3	3	2	3	3	2	3	1	3
1	0	4	1	2	2	1	1	22	1	17	2	1	3	4	1	1	1	2	2	2	2	2	2	2	0	0	0	0	0	0	0	0	0	0	0		---	0	0	0	0	0	0	0
1		2	2	2	2	1	1	35	1	18	2	1	99	2	0	0	1	2	2	2	2	2	2	2	3	3	3	3	1	3	3	3	3	3	3	0	---
1	1	2	2	2	1	1	1	55	3	15	2	0	3	2	0	1	0	2	2	2	2	2	2	2													---
1	4	3	2	2	1	3		27	1	15	4	1	3	4	1	1	1	2	2	2	2	2	2	2	0	0	1	0	0	0	0	0	0	0	0	0	---	0	0	0	0	0	0	0
1	10	3	1	2	1	1	1	20	1	18	2	1	2	2	0	0	1	2	2	2	2	2	2	2	2	2	2	2	2	2	2	2	2	2	2	0	---
1	0	1	1	3	1	1	1	52	3	20	7	1	99	3	1	1	1	2	2	2	2	2	2	2													---
1		4	1	2	1	1	1	35	1	24	3	1	99	2	0	1	0	2	2	2	2	2	2	2	0	0	0	0	2	0	0	0	0	0	0	0	---
1	2	2	2	1	1	1	1	35	3	18	5	1	3	2	1	1	1	2	2	2	2	2	2	2													---
1	0	4	1	2	1	1	1	16	2			1	3	4	0	1	1	2	2	2	2	2	2	2													---
1	2	4	1	2	2	3		30	1	20	2	1	2	1	0	1	0	2	2	2	2	2	2	2	0	0	1	2	2	0	2	0	0	2	2	0	---
1	2	4	1	1	1	1	1	31	1	14	4	1	3	4	88	1		2	2	2	2	2	2	2	2	0	0	0	0	0	0	0	0	0	0	0	---	0	0	0	0	0	0	0
1	10	3	1	2	2	1	1	33	1	18	3	1	99	3	0	1	1	1	2	2	2	2	2	2	0	0	1	0	0	0	0	0	0	3	2	0	---
1		3	2	2	1	1	1	24	1	20	1	0	99	2	0	0	0	2	2	2	2	2	2	2	2	2	0	1	1	2	2	2	2	2	2	0	---
1		3	1	1	1	1	1	28	2			1	3	2	0	1	1	2	2	2	2	2	2	2													---
1	10	2	2	1	1	3		34	1	20	3	1	3	1	0	0	0	2	2	2	2	2	2	2	2	0	1	0	0	0	0	0	0	0	0	0	---
1	12	2	1	2	2	1	1	29	1	25	1	1	3	1	0	0	1	2	2	2	2	2	2	2	3	3	3	3	3	3	3	3	2	3	3	0	---
1	12	4	1	2	2	1	1	24	1	15	2	1	99	2	0	0	1	2	2	2	2	2	2	2	0	0	1	0	2	0	3	0	2	2	2	0	---
1		3	1	1	1	3		35	3	18	3	0	3	2	0	1	0	2	2	2	2	2	2	2													---
1	8	3	1	1	1	3		33	1	18	2	1	3	1	1	1	1	2	2	2	2	2	2	2	2	0	2	0	2	0	0	0	2	0	2	0	---
1	0	2	2	1	1	3		24	1	17	2	1	3	4	0	1	0	2	2	2	2	2	2	2	2	0	0	0	0	0	0	0	0	0	1	0	---	2	0	0	0	0	0	0	1	4	0	0	0
1	1	2	1	1	1	3		33	1	22	1	1	3	4	0	1	1	2	2	2	2	2	2	2	2	0	0	0	0	0	0	0	0	0	1	1	3	0	2	2	2	0	0	0	2	5	0	0	0
1	0	3	2	3	1	1	1	30	1	14	3	1	2	4	0	1	1	1	1	1	1	1	1	1	3	0	0	0	0	0	0	0	0	3	1	0	---	3	3	3	0	0	0	0	2	1	0	0	0
1	2	3	1	1	1	1	4	26	1	20	1	1	2	2	1	1	1	1	2	1	2	2	1	1	2	0	1	0	2	0	0	2	2	0	2	0	---	1	2	2	0	2	0	0	3	1	1	0	0
1		2	1	2	1	1	1	30	1	18	2	1	2	1	1	0	1	2	2	2	2	2	2	2	2	2	2	2	2	2	2	2	0	0	0	0	---
1	5	3	1	3	1	3		40	2			1	3	5	1	1	1	2	2	2	2	2	2	2													---
1	6	3	1	2	1	3		60	1	16	8	1	2	2	0	0	1	2	2	2	2	2	2	2	0	0	0	0	0	0	0	0	0	0	0		---	0	0	0	0	0	0	0
1	12	4	3	1	1	2		40	2			1	2	2	0	0	1	2	2	2	2	2	2	2													---
1	10	3	1	1	1	1	1	45	1	20	2	1	99	2	1	1	1	2	2	2	2	2	2	2	0	0	1	0	0	0	0	0	0	2	2		---
1	2	3	1	2	1	1	4	31	1	19	4	1	2	2	0	1	1	1	1	1	2	1	1	1	2	0	1	0	2	0	0	0	3	0	2	1	3	3	3	2	0	0	0	0	2	1	0	0	0
1	6	4	2	2	1	1	1	29	1	18	6	1	2	2	0	1	1	1	1	1	2	1	1	1	2	2	1	0	0	2	0	0	2	0	2	1	3	2	2	2	0	3	0	0	3	1	0	0	0
1	1	4	1	2	1	1	1	20	1	17	1	1	3	5	0	1	1	2	2	2	2	2	2	2	0	0	2	0	0	0	0	0	0	0	2	0	---	0	0	0	0	0	0	0
1	10	2	2	2	1	1	1	38	1	16	5	1	99	2	1	1	1	2	2	2	2	2	2	2	2	2	2	2	1	2	2	2	2	2	2	1	3
1	10	4	1	2	2	1	1	60	2			1	99	2	0	0	1	2	2	2	2	2	2	2													---
1	0	3	2	3	1	2		12	1	12	1	1	3	4	0	1	1	2	2	2	2	1	2	2	2	2	0	0	2	2	2	0	2	2	0	1	1	2	2	2	2	2	0	0	3	1	1	1	0
1	0	3	1	2	1	3		30	1	17	3	1	3	2	1	1	0	2	2	2	2	2	2	2	0	0	2	0	0	0	0	0	0	0	0	0	---	0	0	0	0	0	0	0
1	9	3	1	1	1	3		24	1	18	1	0	2	1	1	0	0	2	2	2	2	2	2	2	2	2	2	2	2	2	2	2	2	2	2	1	1
1	5	3	1	1	2	1	1	30	1	16	2	1	3	4	0	1	1	2	2	2	2	2	2	2	2	0	0	0	0	0	0	0	2	0	0	0	---	0	3	3	3	3	0	0	3	1	0	0	0
1		2	1	2	1	3		47	3	22	4	0	2	2	0	1	1	2	1	2	2	2	2	2													---
1		4	2	1	2	1	1	42	1	22	5	1	99	2	0	0	1	2	2	2	2	2	2	2	2	0	1	0	2	0	2	0	2	2	2	0	---
1	1	2	2	1	1	3		30	1	20	3	1	3	4	0	1	1	2	2	2	2	2	2	2	2	1	0	2	0	2	2	2	2	2	0	1	3	2	2	2	2	0	0	0	3	1	0	0	1
1	3	4	2	2	1	1	1	25	1	14	4	1	2	4	1	1	0	2	2	2	2	2	2	2	2	0	2	2	0	2	0	0	2	0	3	1	1	0	0	2	0	3	0	0	1	6	0	0	0
1	8	2	1	2	1	3		30	1	18	2	1	99	2	1	0	1	2	2	2	2	2	2	2	2	2	2	2	1	2	2	2	1	1	1	1	2
1	12	4	2	2	2	1	1	19	1	16	1	1	3	4	0	1	1	2	2	2	2	2	2	2	2	0	1	0	2	0	0	0	2	0	2	0	---
1	12	3	1	2	1	3		22	1	16	0	0	2	1	0	0	1	2	2	2	2	2	2	2	2	2	2	2	2	2	0	2	2	0	0	1	1
1	3	4	1	2	1	1	1	32	1	18	0	1	3	4	88	0	1	2	2	2	2	2	2	2	0	0	0	0	0	0	0	0	0	0	0		---	0	0	3	0	0	0	0	1	5	0	0	0
1	2	2	2	2	1	1	1	23	1	17	3	1	99	2	0	1	0	2	2	2	2	2	2	2	0	0	0	0	0	0	0	0	2	0	2	0	---	2	0	0	0	0	0	0	1	2	0	0	0
1	2	3	1	2	1	1	1	30	1	14	6	1	3	4	0	1	1	2	2	2	2	2	2	2	0	0	0	2	0	0	0	0	0	0	0	0	---	0	0	0	0	0	0	0
1	1	3	1	2	1	1	1	43	1	25	9	1	2	4	0	1	1	2	1	1	2	1	1	2	2	0	1	0	0	0	0	0	0	0	1	1	1	0	0	0	0	0	0	0
1	12	3	1	1	1	3		65	1	18	6	0	2	2	1	1	1	2	2	1	2	2	2	2	2	2	2	2	2	2	2	2	2	2	1	0	---
1	0	3	1	2	1	1	1	28	1	15	3	1	3	2	1	1	1	2	2	2	2	2	2	2	0	0	1	0	0	0	0	0	0	0	0	0	---	0	0	0	0	0	0	0
1	3	3	1	1	1	1	1	43	1	17	6	1	3	2	1	1	1	2	2	2	2	2	2	2	0	0	0	0	0	0	0	0	0	0	0		---	0	0	0	0	0	0	0
1	0	3	1	2	1	1	1	55	3	16	4	0	3	2	0	1	1	2	2	2	2	2	2	2													---
1		2	2	2	1	1	1	49	1	21	10	1	99	2	0	1	1	2	2	2	2	2	1	2	2	0	1	1	1	0	2	3	2	0	2		---
1	0	2	1	1	1	3		59	3	17	6	1	3	2	1	1	1	2	2	2	2	2	2	2													---
1	1	3	1	1	1	1	1	45	1	18	5	1	3	2	0	1	1	2	2	2	2	2	2	2	2	2	2	0	0	0	0	0	0	0	2	0	---	0	0	0	0	0	0	0
1	0	3	1	2	1	1	1	50	3	20	5	1	99	2	0	1	1	2	2	2	2	2	2	2													---
1	2	3	2	2	1	1	1	29	2			1	3	2	0	0	0	2	2	2	2	2	2	2													---
1	3	4	1	2	1	3		40	1	14	3	1	3	4	0	1	1	2	2	2	2	2	2	2	0	0	1	0	0	0	0	0	0	0	1	1	3	0	0	0	0	0	0	0
1	0	3	1	2	1	1	1	22	1	15	2	1	3	4	0	1	0	2	2	2	2	2	2	2	2	2	2	2	0	2	0	0	2	0	2	1	1	2	0	2	0	0	0	0	2	2	1	0	0
1	6	2	1	1	1	2		38	1	20	4	1	3	2	1	1	0	2	2	2	2	2	2	2	0	0	0	0	0	0	0	0	0	0	0		---	2	0	0	0	0	0	0	2	8	1	0	0
1	3	3	1	3	2	2		19	2			0	2	4	1	0	0	2	2	2	2	2	2	2													---
1	0	3	1	2	1	1	1	31	1	16	7	1	3	2	0	1	1	2	2	2	2	2	2	2	3	0	2	0	0	0	0	0	0	0	1	1	3	0	0	0	0	0	0	0
1	3	4	1	2	2	1	1	19	1	17	1	1	3	4	0	1	1	2	2	2	2	2	2	2	2	0	0	0	2	0	0	0	0	0	2	1	1	0	0	0	0	0	0	2	2	1	0	0	0
1	0	3	2	1	1	2		45	2			1	3	2	0	0	1	1	1	2	2	2	1	1													---
1	2	2	2	2	1	1	1	45	1	18	7	1	3	4	0	0	1	2	2	2	2	2	2	2	2	0	2	2	0	0	3	0	3	0	2	1	1	0	0	0	0	0	0	0
1	3	4	2	2	1	1	1	45	1	18	5	1	3	2	0	1	0	2	2	2	2	2	2	2	2	2	2	0	0	0	2	0	3	0	2	1	1	0	0	2	0	0	0	0	2	42	0	0	0
[truncated: 127 more rows]
[truncated: 94 more columns]
