# Supplementary material for: Community mobilisation to prevent violence against women and girls in eastern India through participatory learning and action with women’s groups facilitated by accredited social health activists: a before-and-after pilot study
Source: BMC Int Health Hum Rights. 2020 Mar 25;20:6. doi: 10.1186/s12914-020-00224-0 (PMC7093987; doi:10.1186/s12914-020-00224-0)
Supplement: Supplementary file 3 — Additional file 3. Questionnaire. [file 12914_2020_224_MOESM3_ESM.xls]

## Sheet: Sheet1
Question	Type	Text (english)	Text (hindi)	Display Condition
/GBV_interview/perception_acceptability_label	Label	Question on perception/acceptability (Move forward to the next screen)	(अगले स्क्रीन पर जाए)
/GBV_interview/perception_acceptability	Group	In your opinion, is a husband or another family member justified in hitting or beating a woman in the following situations:	आपकी राय में, क्या इन परीस्तिथि में पति द्वारा पत्नी को मारना पीटना उचित हैं?
/GBV_interview/perception_acceptability/goes_out	Single Answer	If the woman goes out without telling anyone?	यदि पति को बिन बतायें आप कंही बहार जाती हो?
/GBV_interview/perception_acceptability/goes_out-1	Choice	Yes	हाँ
/GBV_interview/perception_acceptability/goes_out-0	Choice	No	नहीं
/GBV_interview/perception_acceptability/goes_out-99	Choice	Don’t know	मालूम नहीं
/GBV_interview/perception_acceptability/negl_children	Single Answer	If the woman neglects the house or children?	क्या आप घर पर बच्चों का ध्यान रखती हैं?
/GBV_interview/perception_acceptability/negl_children-1	Choice	Yes	हाँ
/GBV_interview/perception_acceptability/negl_children-0	Choice	No	नहीं
/GBV_interview/perception_acceptability/negl_children-99	Choice	Don’t know	मालूम नहीं
/GBV_interview/perception_acceptability/argues	Single Answer	If the woman argues with him or other family members?	क्या आप पति के साथ बहस करती हैं?
/GBV_interview/perception_acceptability/argues-1	Choice	Yes	हाँ
/GBV_interview/perception_acceptability/argues-0	Choice	No	नहीं
/GBV_interview/perception_acceptability/argues-99	Choice	Don’t know	मालूम नहीं
/GBV_interview/perception_acceptability/refuses_sex	Single Answer	If the woman refuses to have sex with her husband?	क्या आप पति के साथ शारीरिक संम्बंध के लिये मना करती हैं?
/GBV_interview/perception_acceptability/refuses_sex-1	Choice	Yes	हाँ
/GBV_interview/perception_acceptability/refuses_sex-0	Choice	No	नहीं
/GBV_interview/perception_acceptability/refuses_sex-99	Choice	Don’t know	मालूम नहीं
/GBV_interview/perception_acceptability/poor_cooking	Single Answer	If the woman does not cook food properly?	क्या आप अच्छी तरह से खाना नहीं पकाती हैं?
/GBV_interview/perception_acceptability/poor_cooking-1	Choice	Yes	हाँ
/GBV_interview/perception_acceptability/poor_cooking-0	Choice	No	नहीं
/GBV_interview/perception_acceptability/poor_cooking-99	Choice	Don’t know	मालूम नहीं
/GBV_interview/perception_acceptability/unfaithful	Single Answer	If the husband suspects the woman of being unfaithful?	क्या पति आपके चाल चलन पर सन्देह (शक) करता हैं?
/GBV_interview/perception_acceptability/unfaithful-1	Choice	Yes	हाँ
/GBV_interview/perception_acceptability/unfaithful-0	Choice	No	नहीं
/GBV_interview/perception_acceptability/unfaithful-99	Choice	Don’t know	मालूम नहीं
/GBV_interview/perception_acceptability/disrespect	Single Answer	If the woman is disrespectful to her in-laws?	क्या आप ससुराल वालों का अनादर (अपमान) करती हैं?
/GBV_interview/perception_acceptability/disrespect-1	Choice	Yes	हाँ
/GBV_interview/perception_acceptability/disrespect-0	Choice	No	नहीं
/GBV_interview/perception_acceptability/disrespect-99	Choice	Don’t know	मालूम नहीं
/GBV_interview/husband_violence_label	Label	Question on violence by husband (Move forward to the next screen)	(अगले स्क्रीन पर जाए)
/GBV_interview/husband_violence	Group	I am going to ask you about some situations which happen to some women. Please tell me if they apply to your relationship with your husband with regard to trust?	मैं आपसे आपके प्रस्तिथि के बारे में सवाल पूछने जा रही हूँ, जो कुछ महिलाओं के साथ घटित होती हैं. कृपया मुझे बतायें आपके पति के साथ आपके सम्बंधो के विषय मे?
/GBV_interview/husband_violence/jealous	Single Answer	He is jealous/angry if you talk to other men	यदि आप दुसरे मर्द से बात करती हैं तो, क्या उन्हें जलन या गुसा महसूस होता हैं?
/GBV_interview/husband_violence/jealous-1	Choice	Yes	हाँ
/GBV_interview/husband_violence/jealous-0	Choice	No	नहीं
/GBV_interview/husband_violence/jealous-99	Choice	Don’t know	मालूम नहीं
/GBV_interview/husband_violence/accuses	Single Answer	He frequently accuses you of being unfaithful	क्या आप के चाल चलन के बारे में वह प्राय: दोष लगाते हैं?
/GBV_interview/husband_violence/accuses-1	Choice	Yes	हाँ
/GBV_interview/husband_violence/accuses-0	Choice	No	नहीं
/GBV_interview/husband_violence/accuses-99	Choice	Don’t know	मालूम नहीं
/GBV_interview/husband_violence/not_meet_friends	Single Answer	He does not allow you to meet your female friends	क्या आपके पति आपको अपनी सहेलियों से मिलने की अनुमति नही देते हैं?
/GBV_interview/husband_violence/not_meet_friends-1	Choice	Yes	हाँ
/GBV_interview/husband_violence/not_meet_friends-0	Choice	No	नहीं
/GBV_interview/husband_violence/not_meet_friends-99	Choice	Don’t know	मालूम नहीं
/GBV_interview/husband_violence/no_family	Single Answer	He tries to limit your contact with your family	क्या वह आपको अपने माइके के परिवार के साथ आपके संपर्क को सिमित करने की कोशिश करते हैं?
/GBV_interview/husband_violence/no_family-1	Choice	Yes	हाँ
/GBV_interview/husband_violence/no_family-0	Choice	No	नहीं
/GBV_interview/husband_violence/no_family-99	Choice	Don’t know	मालूम नहीं
/GBV_interview/husband_violence/where_you_are	Single Answer	He insists on knowing where you are at all times	क्या वह हमेशा ही यह जानना चाहते हैं कि आप कहाँ हो?
/GBV_interview/husband_violence/where_you_are-1	Choice	Yes	हाँ
/GBV_interview/husband_violence/where_you_are-0	Choice	No	नहीं
/GBV_interview/husband_violence/where_you_are-99	Choice	Don’t know	मालूम नहीं
/GBV_interview/husband_violence/money	Single Answer	He does not trust you with any money	क्या रूपये पेंसो के मामले में वह आप पर भरोशा नही करते हैं?
/GBV_interview/husband_violence/money-1	Choice	Yes	हाँ
/GBV_interview/husband_violence/money-0	Choice	No	नहीं
/GBV_interview/husband_violence/money-99	Choice	Don’t know	मालूम नहीं
/GBV_interview/husband_violence/money	Single Answer	He does not allow you to handle/use the money that you have earned?	क्या रूपये पेंसो के मामले में वह आप पर भरोशा नही करते हैं?
/GBV_interview/husband_violence/money-1	Choice	Yes	हाँ
/GBV_interview/husband_violence/money-0	Choice	No	नहीं
/GBV_interview/husband_violence/money-99	Choice	Don’t know	मालूम नहीं
/GBV_interview/husband_psychological_violence/	Group	Some questions on your relationship with your husband…	आपके पति के साथ आपके सम्बंध के बारे में कुछ और प्रश्न.
/GBV_interview/husband_psychological_violence//humiliate	Single Answer	Does he say/do something to humiliate you in front of others?	क्या आपके पति ने दूसरों के सामने आपको निचा देखने के लिए कुछ कहा या किया?
/GBV_interview/husband_psychological_violence/humiliate-1	Choice	Often	हमेशा
/GBV_interview/husband_psychological_violence/humiliate-2	Choice	Sometimes	कभी कभी
/GBV_interview/husband_psychological_violence/humiliate-3	Choice	Not in last 1 yr	पिछले १ साल से नहीं
/GBV_interview/husband_psychological_violence/humiliate-4	Choice	Never	कभी नहीं
/GBV_interview/husband_psychological_violence/threaten	Single Answer	Does he threaten to harm/hurt you or someone close to you?	क्या आपको या आपके किसी नजदीकी को चोट पहुँचाने या नुकसान पहुँचाने की धमकी दी?
/GBV_interview/husband_psychological_violence/threaten-1	Choice	Often	हमेशा
/GBV_interview/husband_psychological_violence/threaten-2	Choice	Sometimes	कभी कभी
/GBV_interview/husband_psychological_violence/threaten-3	Choice	Not in last 1 yr	पिछले १ साल से नहीं
/GBV_interview/husband_psychological_violence/threaten-4	Choice	Never	कभी नहीं
/GBV_interview/husband_psychological_violence/insult	Single Answer	Insult you or make you feel bad about yourself?	क्या आपका अपमान किया या आपको स्वयं की नजरों में गिराने की कोशिश की?
/GBV_interview/husband_psychological_violence/insult-1	Choice	Often	हमेशा
/GBV_interview/husband_psychological_violence/insult-2	Choice	Sometimes	कभी कभी
/GBV_interview/husband_psychological_violence/insult-3	Choice	Not in last 1 yr	पिछले १ साल से नहीं
/GBV_interview/husband_psychological_violence/insult-4	Choice	Never	कभी नहीं
/GBV_interview/husband_physical_violence/	Group	Does your husband ever do the following things to you:	आपके पति के साथ आपके सम्बंध के बारे में कुछ और प्रश्न?
/GBV_interview/husband_physical_violence/push_shake_throw	Single Answer	Does he push you/shake you/throw something at you?	क्या आपको धक्का दिया या आपकी तरफ कोई वस्तु उठाकर फेंकी?
/GBV_interview/husband_physical_violence/push_shake_throw-1	Choice	Often	हमेशा
/GBV_interview/husband_physical_violence/push_shake_throw-2	Choice	Sometimes	कभी कभी
/GBV_interview/husband_physical_violence/push_shake_throw-3	Choice	Not in last 1 yr	पिछले १ साल से नहीं
/GBV_interview/husband_physical_violence/push_shake_throw-4	Choice	Never	कभी नहीं
/GBV_interview/husband_physical_violence/pull_hair	Single Answer	Twist your arm or pull your hair?	क्या आपकी बाह( हाथ) मरोड़ी या आपके बाल खीचें?
/GBV_interview/husband_physical_violence/pull_hair-1	Choice	Often	हमेशा
/GBV_interview/husband_physical_violence/pull_hair-2	Choice	Sometimes	कभी कभी
/GBV_interview/husband_physical_violence/pull_hair-3	Choice	Not in last 1 yr	पिछले १ साल से नहीं
/GBV_interview/husband_physical_violence/pull_hair-4	Choice	Never	कभी नहीं
/GBV_interview/husband_physical_violence/slap	Single Answer	Slap you?	क्या आपको थप्पड़ मारा?
/GBV_interview/husband_physical_violence/slap-1	Choice	Often	हमेशा
/GBV_interview/husband_physical_violence/slap-2	Choice	Sometimes	कभी कभी
/GBV_interview/husband_physical_violence/slap-3	Choice	Not in last 1 yr	पिछले १ साल से नहीं
/GBV_interview/husband_physical_violence/slap-4	Choice	Never	कभी नहीं
/GBV_interview/husband_physical_violence/punch	Single Answer	Punch you with his fist or something that can hurt you?	क्या आपको मुक्के से मारा या किसी ऐसी चीज का प्रयोग किया जिससे आपको चोट लग सके?
/GBV_interview/husband_physical_violence/punch-1	Choice	Often	हमेशा
/GBV_interview/husband_physical_violence/punch-2	Choice	Sometimes	कभी कभी
/GBV_interview/husband_physical_violence/punch-3	Choice	Not in last 1 yr	पिछले १ साल से नहीं
/GBV_interview/husband_physical_violence/punch-4	Choice	Never	कभी नहीं
/GBV_interview/husband_physical_violence/kick _drag _beat	Single Answer	Kick you/drag you or beat you up?	क्या आपको पैर से मारा या घसीटा?
/GBV_interview/husband_physical_violence/kick _drag _beat-1	Choice	Often	हमेशा
/GBV_interview/husband_physical_violence/kick _drag _beat-2	Choice	Sometimes	कभी कभी
/GBV_interview/husband_physical_violence/kick _drag _beat-3	Choice	Not in last 1 yr	पिछले १ साल से नहीं
/GBV_interview/husband_physical_violence/kick _drag _beat-4	Choice	Never	कभी नहीं
/GBV_interview/husband_physical_violence/burn_choke	Single Answer	Try to burn you or choke you on purpose?	क्या आपका गला घोटने की कोशिश की या आपको जलाने कि कोशिश कि?
/GBV_interview/husband_physical_violence/burn_choke-1	Choice	Often	हमेशा
/GBV_interview/husband_physical_violence/burn_choke-2	Choice	Sometimes	कभी कभी
/GBV_interview/husband_physical_violence/burn_choke-3	Choice	Not in last 1 yr	पिछले १ साल से नहीं
/GBV_interview/husband_physical_violence/burn_choke-4	Choice	Never	कभी नहीं
/GBV_interview/husband_physical_violence/knife_gun	Single Answer	Threaten or attack you with knife/gun ?	क्या आपको चाकु, बन्दुक, या किसी अन्य हथियार से धमकाया या इनसे हमला किया?
/GBV_interview/husband_physical_violence/knife_gun-1	Choice	Often	हमेशा
/GBV_interview/husband_physical_violence/knife_gun-2	Choice	Sometimes	कभी कभी
/GBV_interview/husband_physical_violence/knife_gun-3	Choice	Not in last 1 yr	पिछले १ साल से नहीं
/GBV_interview/husband_physical_violence/knife_gun-4	Choice	Never	कभी नहीं
/GBV_interview/husband_physical_violence/frequent	Integer	How many years after your marriage did any of the above things happen?	शादी के कितने समय (साल) बाद इनमे से कोई घटनाएँ घटी?	/GBV_interview/physical/push_shake_throw < '3' or /GBV_interview/physical/pull_hair < '3' or /GBV_interview/physical/slap < '3' or /GBV_interview/physical/punch < '3' or /GBV_interview/physical/kick _drag _beat < '3' or /GBV_interview/physical/burn_choke < '3' or /GBV_interview/physical/knife_gun < '3'
/GBV_interview/husband_physical_violence/effect	Group	Did the following ever happen as a result of what he did? (major injuries)	कया उसके परिणाम स्वरुप: कभी भी निम्नलिखित में से कोई भी घटना घटी?	/GBV_interview/physical/push_shake_throw < '3' or /GBV_interview/physical/pull_hair < '3' or /GBV_interview/physical/slap < '3' or /GBV_interview/physical/punch < '3' or /GBV_interview/physical/kick _drag _beat < '3' or /GBV_interview/physical/burn_choke < '3' or /GBV_interview/physical/knife_gun < '3'
/GBV_interview/husband_physical_violence/effect/cuts_bruises_aches	Single Answer	You had cuts/bruises/aches?	क्या आपके शरीर में कटा/जला/चोट के निशान या दर्द था?
/GBV_interview/husband_physical_violence/effect/cuts_bruises_aches-1	Choice	Yes	हाँ
/GBV_interview/husband_physical_violence/effect/cuts_bruises_aches-0	Choice	No	नहीं
/GBV_interview/husband_physical_violence/effect/burns	Single Answer	You had burns?	क्या आप गंभीर रूप से जल गयी थी?
/GBV_interview/husband_physical_violence/effect/burns-1	Choice	Yes	हाँ
/GBV_interview/husband_physical_violence/effect/burns-0	Choice	No	नहीं
/GBV_interview/husband_physical_violence/effect/eye_injuries_sprains_burns_dislocations	Single Answer	You had eye injuries/sprains/burns/dislocations?	क्या आपके आंख में चोट/ मोच/जला घाव /अव्यवस्था थी?
/GBV_interview/husband_physical_violence/effect/eye_injuries_sprains_burns_dislocations-1	Choice	Yes	हाँ
/GBV_interview/husband_physical_violence/effect/eye_injuries_sprains_burns_dislocations-0	Choice	No	नहीं
/GBV_interview/husband_physical_violence/effect/other_serious_injury	Single Answer	You had deep wounds/broken bones/broken teeth/any other serious injury?	क्या आपको गहरा घाव हुवा था, हड्डियाँ टूट गई गई थी, दन्त टूट गया या कोई अन्य गंभीर चोट लगी थी?
/GBV_interview/husband_physical_violence/effect/other_serious_injury-1	Choice	Yes	हाँ
/GBV_interview/husband_physical_violence/effect/other_serious_injury-0	Choice	No	नहीं
/GBV_interview/husband_physical_violence/effect/react	Single Answer	Have you ever hit/slapped/kicked/done anything to physically hurt your husband at times when he was already hurting you physically?	क्या आपने कभी अपने पति को ऐसे समय पीटा, तप्पड मारा, पैर से मारी या कुछ ऐसा किया जिससे उन्हें शरीरिक रूप से चोट पहुँची? जब वह आपको मार रहे थे या चोट पहुंचा रहे थे?	/GBV_interview/physical/push_shake_throw < '3' or /GBV_interview/physical/pull_hair < '3' or /GBV_interview/physical/slap < '3' or /GBV_interview/physical/punch < '3' or /GBV_interview/physical/kick _drag _beat < '3' or /GBV_interview/physical/burn_choke < '3' or /GBV_interview/physical/knife_gun < '3'
/GBV_interview/husband_physical_violence/effect/react-1	Choice	Yes	हाँ
/GBV_interview/husband_physical_violence/effect/react-0	Choice	No	नहीं
/GBV_interview/husband_physical_violence/react_frequent	Single Answer	In the last 12 months how often have you done this to your husband?	पिछले 1 साल में आप ने अपने पति के साथ ऐसा कितने बार किया?	/GBV_interview/physical/react = '1'
/GBV_interview/husband_physical_violence/react_frequent-1	Choice	Often	हमेशा
/GBV_interview/husband_physical_violence/react_frequent-2	Choice	Sometimes	कभी कभी
/GBV_interview/husband_physical_violence/react_frequent-3	Choice	Not in last 1 yr	पिछले १ साल से नहीं
/GBV_interview/alcohol	Single Answer	Does your husband drink alcohol/handia?	क्या आपके पति शराब पिते है?
/GBV_interview/alcohol-1	Choice	Yes	हाँ
/GBV_interview/alcohol-0	Choice	No	नहीं
/GBV_interview/alcohol_frequent	Single Answer	How often does he get drunk?	क्या वह हमेशा शराब पी कर घर आते हैं?	/GBV_interview/alcohol = '1'
/GBV_interview/alcohol_frequent-1	Choice	Often
/GBV_interview/alcohol_frequent-2	Choice	Sometimes	कभी कभी
/GBV_interview/alcohol_frequent-3	Choice	Not in last 1 yr	पिछले १ साल से नहीं
/GBV_interview/afraid_husband	Single Answer	Are you afraid of your husband?	क्या आप अपने पति से डरती हों?
/GBV_interview/afraid_husband-1	Choice	Often	हमेशा
/GBV_interview/afraid_husband-2	Choice	Sometimes	कभी कभी
/GBV_interview/afraid_husband-0	Choice	Never	कभी नहीं
/GBV_interview/hurt_during_pregnancy	Single Answer	Has anyone ever hurt you when you were pregnant?	आपकी गर्वास्था के दोरान आपको शारीरिक रूप से चोट पहुँचाने के लिऐ क्या किसी ने कभी आपको मारा, पैर से मारा या कुछ और किया?
/GBV_interview/hurt_during_pregnancy-1	Choice	Yes	हाँ
/GBV_interview/hurt_during_pregnancy-0	Choice	No	नहीं
/GBV_interview/hurt_during_pregnancy-99	Choice	Don't know - don't remember
/GBV_interview/other_psychological_violence	Group	Do any family members other than your husband or other persons ever do the following to you…	आपके पति के साथ आपके सम्बंध के बारे में कुछ और प्रश्न.
/GBV_interview/other_psychological_violence/humiliate	Single Answer	Say or do something to humiliate you in front of others?	क्या आपके पति ने दूसरों के सामने आपको निचा देखने के लिए कुछ कहा या किया?
/GBV_interview/other_psychological_violence/humiliate-1	Choice	Often	हमेशा
/GBV_interview/other_psychological_violence/humiliate-2	Choice	Sometimes	कभी कभी
/GBV_interview/other_psychological_violence/humiliate-3	Choice	Not in last 1 yr	पिछले १ साल से नहीं
/GBV_interview/other_psychological_violence/humiliate-4	Choice	Never	कभी नहीं
/GBV_interview/other_psychological_violence/threaten	Single Answer	Threaten to harm/hurt you or someone close to you?	क्या आपको या आपके किसी नजदीकी को चोट पहुँचाने या नुकसान पहुँचाने की धमकी दी?
/GBV_interview/other_psychological_violence/threaten-1	Choice	Often	हमेशा
/GBV_interview/other_psychological_violence/threaten-2	Choice	Sometimes	कभी कभी
/GBV_interview/other_psychological_violence/threaten-3	Choice	Not in last 1 yr	पिछले १ साल से नहीं
/GBV_interview/other_psychological_violence/threaten-4	Choice	Never	कभी नहीं
/GBV_interview/other_psychological_violence/insult	Single Answer	Insult you or make you feel bad about yourself?	क्या आपका अपमान किया या आपको स्वयं की नजरों में गिराने की कोशिश की?
/GBV_interview/other_psychological_violence/insult-1	Choice	Often	हमेशा
/GBV_interview/other_psychological_violence/insult-2	Choice	Sometimes	कभी कभी
/GBV_interview/other_psychological_violence/insult-3	Choice	Not in last 1 yr	पिछले १ साल से नहीं
/GBV_interview/other_psychological_violence/insult-4	Choice	Never	कभी नहीं
/GBV_interview/other_psychological_violence/money	Single Answer	Stop you from handling/using the money that you have earned?	क्या रूपये पेंसो के मामले में वह आप पर भरोशा नही करते हैं?
/GBV_interview/other_psychological_violence/money-1	Choice	Often	हाँ
/GBV_interview/other_psychological_violence/money-2	Choice	Sometimes	नहीं
/GBV_interview/other_psychological_violence/money-3	Choice	Not in last 1 yr	मालूम नहीं
/GBV_interview/other_psychological_violence/money-4	Choice	Never
/GBV_interview/other_psychological_violence_who	Multiple answer	Who among the following persons has harmed you in that way?
/GBV_interview/other_psychological_violence_who-1	Choice	Father-in-law	हमेशा
/GBV_interview/other_psychological_violence_who-2	Choice	Brother-in-law	कभी कभी
/GBV_interview/other_psychological_violence_who-3	Choice	Other in-law	पिछले १ साल से नहीं
/GBV_interview/other_psychological_violence_who-4	Choice	Other relative	कभी नहीं
/GBV_interview/other_psychological_violence_who-5	Choice	Friend/acquaintance
/GBV_interview/other_psychological_violence_who-6	Choice	Employer/someone at work/supervisor(munshi)
/GBV_interview/other_psychological_violence_who-7	Choice	Teacher
/GBV_interview/other_psychological_violence_who-8	Choice	Police/soldier
/GBV_interview/other_psychological_violence_who-9	Choice	Priest/religious leader
/GBV_interview/other_psychological_violence_who-10	Choice	Stranger
/GBV_interview/other_psychological_violence_who-11	Choice	Faith healer
/GBV_interview/other_psychological_violence_who-12	Choice	Village leader/other villagers
/GBV_interview/other_physical_violence/	Group	Do any family members other than your husband or any other persons ever do the following to you…	आपके पति के साथ आपके सम्बंध के बारे में कुछ और प्रश्न?
/GBV_interview/other_physical_violence/push_shake_throw	Single Answer	Pushed you/shaken you/thrown something at you?	क्या आपको धक्का दिया या आपकी तरफ कोई वस्तु उठाकर फेंकी?
/GBV_interview/other_physical_violence/push_shake_throw-1	Choice	Often	हमेशा
/GBV_interview/other_physical_violence/push_shake_throw-2	Choice	Sometimes	कभी कभी
/GBV_interview/other_physical_violence/push_shake_throw-3	Choice	Not in last 1 yr	पिछले १ साल से नहीं
/GBV_interview/other_physical_violence/push_shake_throw-4	Choice	Never	कभी नहीं
/GBV_interview/other_physical_violence/pull_hair	Single Answer	Twisted your arm or pull your hair?	क्या आपकी बाह( हाथ) मरोड़ी या आपके बाल खीचें?
/GBV_interview/other_physical_violence/pull_hair-1	Choice	Often	हमेशा
/GBV_interview/other_physical_violence/pull_hair-2	Choice	Sometimes	कभी कभी
/GBV_interview/other_physical_violence/pull_hair-3	Choice	Not in last 1 yr	पिछले १ साल से नहीं
/GBV_interview/other_physical_violence/pull_hair-4	Choice	Never	कभी नहीं
/GBV_interview/other_physical_violence/slap	Single Answer	Slapped you?	क्या आपको थप्पड़ मारा?
/GBV_interview/other_physical_violence/slap-1	Choice	Often	हमेशा
/GBV_interview/other_physical_violence/slap-2	Choice	Sometimes	कभी कभी
/GBV_interview/other_physical_violence/slap-3	Choice	Not in last 1 yr	पिछले १ साल से नहीं
/GBV_interview/other_physical_violence/slap-4	Choice	Never	कभी नहीं
/GBV_interview/other_physical_violence/punch	Single Answer	Punched you with fist or something that can hurt you?	क्या आपको मुक्के से मारा या किसी ऐसी चीज का प्रयोग किया जिससे आपको चोट लग सके?
/GBV_interview/other_physical_violence/punch-1	Choice	Often	हमेशा
/GBV_interview/other_physical_violence/punch-2	Choice	Sometimes	कभी कभी
/GBV_interview/other_physical_violence/punch-3	Choice	Not in last 1 yr	पिछले १ साल से नहीं
/GBV_interview/other_physical_violence/punch-4	Choice	Never	कभी नहीं
/GBV_interview/other_physical_violence/kick _drag _beat	Single Answer	Kicked you/dragged you or beat you up?	क्या आपको पैर से मारा या घसीटा?
/GBV_interview/other_physical_violence/kick _drag _beat-1	Choice	Often	हमेशा
/GBV_interview/other_physical_violence/kick _drag _beat-2	Choice	Sometimes	कभी कभी
/GBV_interview/other_physical_violence/kick _drag _beat-3	Choice	Not in last 1 yr	पिछले १ साल से नहीं
/GBV_interview/other_physical_violence/kick _drag _beat-4	Choice	Never	कभी नहीं
/GBV_interview/other_physical_violence/burn_choke	Single Answer	Tried to burn you or choke you on purpose?	क्या आपका गला घोटने की कोशिश की या आपको जलाने कि कोशिश कि?
/GBV_interview/other_physical_violence/burn_choke-1	Choice	Often	हमेशा
/GBV_interview/other_physical_violence/burn_choke-2	Choice	Sometimes	कभी कभी
/GBV_interview/other_physical_violence/burn_choke-3	Choice	Not in last 1 yr	पिछले १ साल से नहीं
/GBV_interview/other_physical_violence/burn_choke-4	Choice	Never	कभी नहीं
/GBV_interview/other_physical_violence/knife_gun	Single Answer	Threatened or attacked you with knife/gun ?	क्या आपको चाकु, बन्दुक, या किसी अन्य हथियार से धमकाया या इनसे हमला किया?
/GBV_interview/other_physical_violence/knife_gun-1	Choice	Often	हमेशा
/GBV_interview/other_physical_violence/knife_gun-2	Choice	Sometimes	कभी कभी
/GBV_interview/other_physical_violence/knife_gun-3	Choice	Not in last 1 yr	पिछले १ साल से नहीं
/GBV_interview/other_physical_violence/knife_gun-4	Choice	Never	कभी नहीं
/GBV_interview/other_physical_violence/who	Multiple answer	Who among the following persons has harmed you in that way (physically)?	क्या आपको पैर से मारा या घसीटा?
/GBV_interview/other_physical_violence/who-1	Choice	Father-in-law	हमेशा
/GBV_interview/other_physical_violence/who-2	Choice	Brother-in-law	कभी कभी
/GBV_interview/other_physical_violence/who-3	Choice	Other in-law	पिछले १ साल से नहीं
/GBV_interview/other_physical_violence/who-4	Choice	Other relative	कभी नहीं
/GBV_interview/other_physical_violence/who-5	Choice	Friend/acquaintance
/GBV_interview/other_physical_violence/who-6	Choice	Employer/someone at work/supervisor(munshi)
/GBV_interview/other_physical_violence/who-7	Choice	Teacher
/GBV_interview/other_physical_violence/who-8	Choice	Police/soldier
/GBV_interview/other_physical_violence/who-9	Choice	Priest/religious leader
/GBV_interview/other_physical_violence/who-10	Choice	Stranger
/GBV_interview/other_physical_violence/who-11	Choice	Faith healer
/GBV_interview/other_physical_violence/who-12	Choice	Village leader/other villagers
/GBV_interview/other_physical_violence/react	Single Answer	Have you ever hit/slapped/kicked/done anything to physically hurt any of your family members other than your husband or another person at times when they were already hurting you physically?	क्या आपने कभी अपने पति को ऐसे समय पीटा, तप्पड मारा, पैर से मारी या कुछ ऐसा किया जिससे उन्हें शरीरिक रूप से चोट पहुँची? जब वह आपको मार रहे थे या चोट पहुंचा रहे थे?
/GBV_interview/other_physical_violence/react-1	Choice	Yes	हाँ
/GBV_interview/other_physical_violence/react-0	Choice	No	नहीं
/GBV_interview/other_physical_violence/react_frequent	Single Answer	In the last 12 months how often have you done this to a family member or other person?	पिछले 1 साल में आप ने अपने पति के साथ ऐसा कितने बार किया?
/GBV_interview/other_physical_violence/react_frequent-1	Choice	Often	हमेशा
/GBV_interview/other_physical_violence/react_frequent-2	Choice	Sometimes	कभी कभी
/GBV_interview/other_physical_violence/react_frequent-3	Choice	Not in last 1 yr	पिछले १ साल से नहीं
/GBV_interview/societal_violence	Single Answer	In the last year, have you faced any form of societal violence (witch hunting, communal violence, social boycott, being prevented from accessing public facilities or common resources, being subjected to a community-imposed penalty)
/GBV_interview/societal_violence-1	Choice	Yes
/GBV_interview/societal_violence-0	Choice	No
/GBV_interview/societal_violence-99	Choice	Don't know - unsure
/GBV_interview/societal_violence/frequency	Single answer	How often have you faced this?
/GBV_interview/societal_violence/frequency-1	Choice	Once
/GBV_interview/societal_violence/frequency-2	Choice	2-3 times
/GBV_interview/societal_violence/frequency-3	Choice	More than 3 times in the past year
/GBV_interview/societal_violence/frequency-99	Choice	Don't know - unsure
/GBV_interview/hurt_by_others	Single Answer	From the age of 15 years, has anyone other than your husband ever stalked/ blackmailed/hit/slapped/kicked/done anything to physically/mentally hurt you?	जब आप 15 वर्ष की थी, तब से क्या आपको आपके पति के अलवा किसी अन्य व्यक्ति ने मारा, थप्पड मारा, पैर से मारा या कुछ ऐसा किया जिससे आपको शारीरिक रूप से चोट पहुँची?
/GBV_interview/hurt_by_others-1	Choice	Yes	हाँ
/GBV_interview/hurt_by_others-0	Choice	No	नहीं
/GBV_interview/hurt_by_others-99	Choice	Refuse to answer	जवाब देने के लिए मना कर दिया
/GBV_interview/hurt_by_others_who	Single Answer	Who was the person who was hurting you the very first time?	वह व्यक्ति कौन था, जो आपको ऐसा करने के लिए मजबूर किया था?	/GBV_interview/hurt_by_others = '1'
/GBV_interview/hurt_by_others_who-1	Choice	Family member	घर के सदस्य
/GBV_interview/hurt_by_others_who-2	Choice	Outsider	बाहार के लोग
/GBV_interview/sought_help	Single Answer	Have you ever sought help for any of the above reasons?	क्या आप कभी भी उपरोक्त कारणों से किसी के लिए किसी से मदद मांगी है?	/GBV_interview/physical/push_shake_throw < '3' or /GBV_interview/physical/pull_hair < '3' or /GBV_interview/physical/slap < '3' or /GBV_interview/physical/punch < '3' or /GBV_interview/physical/kick _drag _beat < '3' or /GBV_interview/physical/burn_choke < '3' or /GBV_interview/physical/knife_gun < '3' or /GBV_interview/hurt_by_others = '1'
/GBV_interview/sought_help-1	Choice	Yes	हाँ
/GBV_interview/sought_help-0	Choice	No	नहीं
/GBV_interview/sought_help_who	Single Answer	From whom have you sought help	आपने किससे मदद मागी?	/GBV_interview/sought_help = '1'
/GBV_interview/sought_help_who-1	Choice	Family	घर के सदस्य
/GBV_interview/sought_help_who-2	Choice	Within village	गाँव से
/GBV_interview/sought_help_who-3	Choice	Outside village(organizations, doctor, police )	बाहार के लोग (संगठनों, डॉक्टर, पुलिस)
/GBV_interview/father_beat_mother	Single Answer	As far as you know did your father ever beat your mother?	जँहा तक आप जानती हैं,(उनकी याद से), क्या कभी आपके पिता ने आपकी माता को मारा था?
/GBV_interview/father_beat_mother = 1	Choice	Yes	हाँ
/GBV_interview/father_beat_mother = 0	Choice	No	नहीं
/GBV_interview/sasur_beat_sas	Single Answer	As far as you know does your father-in-law ever beat your mother-in- law?	जँहा तक आप जानती हैं,(उनकी याद से) क्या कभी आपके ससुर ने आपकी सासु को मारा था?
/GBV_interview/sasur_beat_sas-1	Choice	Yes	हाँ
/GBV_interview/sasur_beat_sas-0	Choice	No	नहीं
